# Supplementary material for: Characterising metabolomic signatures of lipid-modifying therapies through drug target mendelian randomisation
Source: PLoS Biol. 2022 Feb 25;20(2):e3001547. doi: 10.1371/journal.pbio.3001547 (PMC8906647; doi:10.1371/journal.pbio.3001547)
Supplement: S1 Table — (XLSX) [file pbio.3001547.s001.xlsx]

## Sheet: Table S1 - Targets
S1 Table: Instrumental variables for drug targets in this study
Chr = chromosome, POS = base position, A1 = effect allele, A2 = other allele, SE = standard error, P = p-value
Target	SNP	Chr	POS	A1	A2	Beta	SE	P
ANGPTL3	rs116423924	1	63008190	G	T	0.0727899	0.0099204	2.2e-13
ANGPTL3	rs138783696	1	62991248	T	C	0.0507913	0.00802054	2.4e-10
ANGPTL3	rs17123728	1	63068299	G	A	-0.0361634	0.00587111	7.3e-10
ANGPTL3	rs17381383	1	63022004	G	A	-0.0292605	0.00304142	6.5e-22
ANGPTL3	rs564992513	1	63038147	G	C	-0.0569742	0.00854271	2.6e-11
ANGPTL3	rs61775912	1	63010311	A	G	0.0741121	0.00904042	2.4e-16
ANGPTL3	rs77524918	1	63042465	T	C	0.0490593	0.00559129	1.7e-18
ANGPTL3	rs78942743	1	63095677	C	T	-0.0570243	0.00907466	3.3e-10
ANGPTL4	rs10404380	19	8466254	C	A	-0.0225203	0.00237592	2.6e-21
ANGPTL4	rs116843064	19	8429323	G	A	0.223972	0.00842856	1.4e-155
ANGPTL4	rs144064811	19	8347513	C	T	0.0460251	0.00733878	3.6e-10
ANGPTL4	rs2967614	19	8458145	G	A	0.0167751	0.00239336	2.4e-12
ANGPTL4	rs4044548	19	8395741	T	C	0.0235123	0.00274857	1.2e-17
ANGPTL4	rs547387498	19	8362261	G	C	0.0761074	0.00796485	1.2e-21
ANGPTL4	rs62117489	19	8442202	C	A	0.0406002	0.00502518	6.5e-16
APOC3	rs111732554	11	116649131	G	C	0.0506149	0.00802826	2.9e-10
APOC3	rs11216122	11	116609540	G	T	0.0408916	0.0052305	5.4e-15
APOC3	rs112701434	11	116797442	T	C	0.0372395	0.00563102	3.8e-11
APOC3	rs113271699	11	116650571	C	A	0.0729133	0.00964412	4e-14
APOC3	rs1268353	11	116639692	C	T	0.0695534	0.00243659	3.2e-179
APOC3	rs12721041	11	116693871	C	T	-0.182736	0.0091397	6.3e-89
APOC3	rs12721078	11	116699395	C	A	0.0738737	0.00660076	4.5e-29
APOC3	rs141469619	11	116714293	A	G	-0.336977	0.0123867	5.7e-163
APOC3	rs150233369	11	116629555	G	A	0.0569667	0.00760998	7.1e-14
APOC3	rs180327	11	116623659	C	T	0.0960647	0.00241495	4.9E-346
APOC3	rs193108398	11	116627177	G	A	-0.248294	0.0142631	7.2e-68
APOC3	rs200501391	11	116769101	T	G	-0.116636	0.00397964	8.2e-189
APOC3	rs34144542	11	116774447	A	G	0.0390494	0.00442009	1e-18
APOC3	rs4080140	11	116676590	G	A	0.0522562	0.00856484	1.1e-09
APOC3	rs4938308	11	116616102	C	T	-0.0786208	0.0146256	7.6e-08
APOC3	rs553415662	11	116782574	T	A	-0.230049	0.01381	2.6e-62
APOC3	rs595137	11	116771356	C	T	0.114149	0.00789173	2e-47
APOC3	rs74773964	11	116649759	T	C	0.0497761	0.00835668	2.6e-09
APOC3	rs75542613	11	116679155	G	A	0.0613182	0.00459087	1.1e-40
APOC3	rs75919952	11	116667545	C	T	0.100839	0.00531217	2.4e-80
APOC3	rs79610135	11	116635951	T	C	0.0357473	0.00615708	6.4e-09
CETP	rs11640954	16	56908884	G	A	-0.066448	0.00278494	8e-126
CETP	rs117427818	16	57010486	C	T	0.287193	0.00504888	3.5E-705
CETP	rs117738782	16	56946502	T	C	0.130954	0.0138948	4.3e-21
CETP	rs118092024	16	57078763	A	C	-0.0742453	0.00617209	2.5e-33
CETP	rs12444708	16	56984482	C	T	-0.0855951	0.00346428	8.8e-135
CETP	rs12708983	16	57014411	T	C	-0.146174	0.00568735	1.1e-145
CETP	rs12720917	16	57019392	T	C	-0.073926	0.00326236	1.1e-113
CETP	rs12920974	16	56993025	G	T	0.131472	0.00245201	7.9E-627
CETP	rs13306676	16	56921829	C	T	0.051899	0.00332448	6.1e-55
CETP	rs138696161	16	56945988	G	A	0.112886	0.00905764	1.2e-35
CETP	rs140133389	16	56963438	G	C	0.0706651	0.00564606	6.1e-36
CETP	rs141724276	16	56915407	C	T	-0.0785555	0.00930698	3.2e-17
CETP	rs142611813	16	57097274	C	T	0.0516428	0.00890042	6.5e-09
CETP	rs144032256	16	57040141	C	T	0.0557255	0.00902064	6.5e-10
CETP	rs147464145	16	56988503	C	T	-0.157005	0.00999204	1.2e-55
CETP	rs147630132	16	56974077	T	C	-0.0442416	0.00745174	2.9e-09
CETP	rs158482	16	57076115	T	G	-0.11247	0.00854826	1.6e-39
CETP	rs16965150	16	57059484	C	T	-0.0497745	0.00667964	9.2e-14
CETP	rs172337	16	57022748	T	C	0.0697642	0.0042506	1.5e-60
CETP	rs185334549	16	56908731	C	G	-0.110053	0.00804185	1.2e-42
CETP	rs185992391	16	57087737	G	A	-0.0496082	0.00908715	4.8e-08
CETP	rs1875235	16	57034115	T	C	-0.0666029	0.00362477	2.1e-75
CETP	rs1968493	16	56900100	A	G	-0.07036	0.00240589	5.2e-188
CETP	rs200512949	16	57049518	A	G	-0.0443895	0.00305792	9.6e-48
CETP	rs201801437	16	57027042	T	C	0.0509629	0.00702042	3.9e-13
CETP	rs247615	16	56984763	A	G	0.0908178	0.00278381	1.9e-233
CETP	rs289716	16	57009376	T	A	0.110577	0.00238137	1.1E-470
CETP	rs289727	16	57075781	C	T	0.0437169	0.00231539	1.6e-79
CETP	rs289745	16	57019532	C	A	-0.0154087	0.00225056	7.6e-12
CETP	rs289752	16	57026936	A	G	0.0508988	0.00224729	1.4e-113
CETP	rs291040	16	57061189	T	C	0.0337312	0.00235496	1.6e-46
CETP	rs36049418	16	56921840	G	A	-0.0827197	0.00808138	1.4e-24
CETP	rs41383	16	57111002	T	C	-0.0183762	0.00223159	1.8e-16
CETP	rs4783961	16	56994894	G	A	-0.089851	0.00220534	6.9E-363
CETP	rs545858676	16	57009137	A	C	0.0974069	0.00707644	4.1e-43
CETP	rs56132500	16	57059241	G	C	-0.0596914	0.0047432	2.6e-36
CETP	rs56208677	16	57010232	C	T	-0.152465	0.0043769	7.4e-266
CETP	rs5883	16	57007353	C	T	-0.132961	0.00492062	8.3e-161
CETP	rs71387147	16	57010382	T	G	0.0719509	0.00413288	7e-68
CETP	rs7185561	16	57052509	C	A	0.0431426	0.00256112	1.1e-63
CETP	rs7192652	16	57075180	A	G	0.011074	0.00221612	5.8e-07
CETP	rs7198642	16	57032461	T	G	-0.0449385	0.002781	9.8e-59
CETP	rs7200805	16	56989015	T	C	-0.114034	0.00667998	2.4e-65
CETP	rs72780015	16	57081998	C	G	0.0308024	0.00327994	5.9e-21
CETP	rs72786781	16	56970210	T	A	-0.146685	0.00722701	1.4e-91
CETP	rs73546877	16	57089786	C	T	0.0285324	0.00543017	1.5e-07
CETP	rs75220858	16	57112001	T	G	-0.0205073	0.0026292	6.2e-15
CETP	rs75346962	16	56929843	T	C	0.049415	0.00805833	8.7e-10
CETP	rs75719766	16	57082024	C	T	-0.0549862	0.00537681	1.5e-24
CETP	rs76933585	16	57046069	T	G	0.0544008	0.00986698	3.5e-08
CETP	rs77424003	16	57111416	G	A	-0.0617787	0.00791147	5.8e-15
CETP	rs77751805	16	56992420	G	A	0.0346067	0.00604933	1.1e-08
CETP	rs79546662	16	57096098	C	T	0.0700101	0.00538665	1.3e-38
CETP	rs79968526	16	56911069	T	C	0.0750348	0.00747175	9.9e-24
CETP	rs8044804	16	56970203	A	G	0.0262992	0.00247817	2.6e-26
CETP	rs9938160	16	56984590	T	C	-0.0721887	0.00249138	1.3e-184
CETP	rs9989419	16	56985139	A	G	-0.14344	0.00225412	6.2E-882
HMGCR	rs115664150	5	74614142	C	T	-0.0380449	0.00490614	8.9e-15
HMGCR	rs12916	5	74656539	T	C	-0.0617155	0.00247156	1.3e-137
HMGCR	rs141642272	5	74615209	G	C	-0.0431583	0.00761854	1.5e-08
HMGCR	rs35122945	5	74610293	A	C	0.0284645	0.00493319	7.9e-09
HMGCR	rs78587954	5	74677170	C	G	-0.0434783	0.00496729	2.1e-18
LPL	rs11781692	8	19848117	C	A	-0.062349	0.00971689	1.4e-10
LPL	rs117956669	8	19847645	T	G	-0.0587943	0.0108129	5.4e-08
LPL	rs118045108	8	19913833	C	T	-0.0524934	0.00763781	6.3e-12
LPL	rs141522237	8	19754432	G	A	0.0846627	0.0105505	1e-15
LPL	rs142084074	8	19768150	G	A	0.154883	0.00979453	2.5e-56
LPL	rs144694210	8	19762011	G	T	0.0569838	0.00884069	1.2e-10
LPL	rs147011441	8	19843748	G	A	-0.0462131	0.00767981	1.8e-09
LPL	rs148048657	8	19774005	G	A	-0.040884	0.00775498	1.3e-07
LPL	rs148383135	8	19738408	G	A	0.0962238	0.0103857	2e-20
LPL	rs1561748	8	19733244	G	C	0.0645006	0.00279898	1.7e-117
LPL	rs268	8	19813529	A	G	-0.229515	0.00858521	1.9e-157
LPL	rs28413168	8	19674725	G	C	0.041133	0.00319196	5.4e-38
LPL	rs286	8	19815256	A	T	0.182386	0.00411607	7.9E-429
LPL	rs308	8	19817476	T	G	0.156077	0.00812502	3.1e-82
LPL	rs35014088	8	19918553	G	A	0.0407026	0.00411395	4.4e-23
LPL	rs57077102	8	19719603	G	A	-0.0158786	0.00234069	1.2e-11
LPL	rs73208821	8	19888313	G	C	-0.0483769	0.00428231	1.4e-29
LPL	rs73597690	8	19755626	C	A	0.0797291	0.00298344	2.5e-157
LPL	rs73600043	8	19838353	G	T	0.0596164	0.00778218	1.9e-14
LPL	rs74444445	8	19852491	T	C	-0.0704578	0.00787403	3.6e-19
LPL	rs74779858	8	19828835	C	T	-0.15559	0.00702957	1.5e-108
LPL	rs767145	8	19726130	A	G	-0.0223871	0.00238392	5.9e-21
LPL	rs79153732	8	19662937	C	T	-0.0732057	0.00884732	1.3e-16
LPL	rs894210	8	19865843	G	A	0.0738958	0.00231963	1.1e-222
NPC1L1	rs2073547	7	44582331	A	G	-0.037302	0.00310526	3.1e-33
NPC1L1	rs732797	7	44646763	G	A	-0.0193076	0.00244334	2.7e-15
PCSK9	rs10888896	1	55509213	G	C	-0.0335116	0.00280529	6.8e-33
PCSK9	rs11583974	1	55551718	G	A	-0.0363319	0.00601414	1.5e-09
PCSK9	rs11591147	1	55505647	G	T	0.351952	0.00921714	5.1E-319
PCSK9	rs12739979	1	55496648	C	T	0.0192762	0.00295329	6.7e-11
PCSK9	rs146273942	1	55453841	G	A	0.0510778	0.00839783	1.2e-09
PCSK9	rs150119739	1	55520938	G	A	-0.0454063	0.00604044	5.6e-14
PCSK9	rs17111503	1	55503448	A	G	-0.0423117	0.00273924	8e-54
PCSK9	rs200159426	1	55491780	A	G	0.0451933	0.00274642	7.7e-61
PCSK9	rs28862456	1	55492719	C	T	-0.0360215	0.00359427	1.2e-23
PCSK9	rs45508296	1	55520547	A	G	0.0494104	0.00980926	4.7e-07
PCSK9	rs472495	1	55521313	G	T	-0.0452829	0.00253671	2.8e-71
PCSK9	rs505151	1	55529187	G	A	0.0619289	0.00680783	9.3e-20
PCSK9	rs890576	1	55452897	G	C	-0.0176549	0.00301316	4.6e-09
