# Supplementary material for: Characterising metabolomic signatures of lipid-modifying therapies through drug target mendelian randomisation
Source: PLoS Biol. 2022 Feb 25;20(2):e3001547. doi: 10.1371/journal.pbio.3001547 (PMC8906647; doi:10.1371/journal.pbio.3001547)
Supplement: S2 Table — (XLSX) [file pbio.3001547.s002.xlsx]

## Sheet: Table S2 - CAD and T2D results
S2 Table: Mendelian randomization estimates on risk of coronary artery disease and type 2 diabetes
SE = standard error, LCI = lower confidence interval, UCI = upper confidence interval, P = p-value
Results on coronary artery disease
Drug target scores are oriented to be LDL cholesterol lowering (for HMGCR, PCSK9 & NPC1L1), triglyceride lowering (for ANGPTL3, ANGPTL4, APOC3 & LPL) and HDL cholesterol increasing (for CETP)
Gene	Outcome	F-statistic	Beta	SE	LCI	UCI	P
ANGPTL3	Coronary artery disease	58.3	-0.0436665	0.232277	-0.498921	0.411588	0.850882
ANGPTL4	Coronary artery disease	196.7	-0.690424	0.178985	-1.04123	-0.339621	0.000114576
APOC3	Coronary artery disease	277.8	-0.217469	0.0576097	-0.330382	-0.104556	0.000160097
CETP	Coronary artery disease	518	-0.0863539	0.0380118	-0.160856	-0.0118521	0.0231008
HMGCR	Coronary artery disease	165.1	-0.567671	0.157753	-0.87686	-0.258481	0.000320076
LPL	Coronary artery disease	297.1	-0.392694	0.0786028	-0.546752	-0.238635	5.86e-07
NPC1L1	Coronary artery disease	103.4	-0.715976	0.318373	-1.33998	-0.0919751	0.0245217
PCSK9	Coronary artery disease	218.8	-0.754851	0.114953	-0.980154	-0.529547	5.15e-11
Results of type 2 diabetes
Drug target scores are oriented to be LDL cholesterol lowering (for HMGCR, PCSK9 & NPC1L1), triglyceride lowering (for ANGPTL3, ANGPTL4, APOC3 & LPL) and HDL cholesterol increasing (for CETP)
Gene	Outcome	F-statistic	Beta	SE	LCI	UCI	P
ANGPTL3	Type 2 diabetes	58.3024	-0.0118649	0.148192	-0.302315	0.278586	0.936186
ANGPTL4	Type 2 diabetes	196.709	-0.482416	0.102729	-0.683761	-0.281071	2.65293e-06
APOC3	Type 2 diabetes	272.867	-0.0393664	0.0416182	-0.120937	0.0422037	0.344202
CETP	Type 2 diabetes	520.444	0.0155139	0.0251568	-0.0337926	0.0648205	0.53744
HMGCR	Type 2 diabetes	165.129	0.493258	0.150005	0.199254	0.787262	0.001008
LPL	Type 2 diabetes	287.95	-0.320957	0.0518575	-0.422596	-0.219318	6.0469e-10
NPC1L1	Type 2 diabetes	62.4437	0.569724	0.331476	-0.0799685	1.21942	0.0856599
PCSK9	Type 2 diabetes	224.824	0.0557401	0.0648094	-0.071284	0.182764	0.389755
