# Supplementary material for: Characterising metabolomic signatures of lipid-modifying therapies through drug target mendelian randomisation
Source: PLoS Biol. 2022 Feb 25;20(2):e3001547. doi: 10.1371/journal.pbio.3001547 (PMC8906647; doi:10.1371/journal.pbio.3001547)
Supplement: S3 Table — (XLSX) [file pbio.3001547.s003.xlsx]

## Sheet: Table S3 - Lipid traits
S3 Table: Mendelian randomization estimates on lipoprotein lipid traits
SE = standard error, LCI = lower confidence interval, UCI = upper confidence interval, P = p-value
Gene	Outcome	Beta	SE	LCI	UCI	P
ANGPTL3	HDL cholesterol	0.221983	0.0970033	0.0318606	0.412106	0.0221135
ANGPTL4	HDL cholesterol	-0.994735	0.0923446	-1.17573	-0.813743	4.67e-27
APOC3	HDL cholesterol	-0.472538	0.049885	-0.570311	-0.374765	2.73e-21
CETP	HDL cholesterol	1.00164	0.0196302	0.963161	1.04011	0
HMGCR	HDL cholesterol	0.127414	0.076343	-0.0222159	0.277043	0.0951246
LPL	HDL cholesterol	-0.954815	0.0279878	-1.00967	-0.89996	4.36e-255
NPC1L1	HDL cholesterol	-0.0557572	0.128344	-0.307308	0.195793	0.663973
PCSK9	HDL cholesterol	0.0541157	0.0396125	-0.0235234	0.131755	0.171899
ANGPTL3	LDL cholesterol	0.469027	0.0992934	0.274415	0.663638	2.32e-06
ANGPTL4	LDL cholesterol	-0.0632663	0.0629966	-0.186737	0.0602047	0.315243
APOC3	LDL cholesterol	0.158712	0.0239495	0.111772	0.205652	3.43e-11
CETP	LDL cholesterol	-0.149181	0.0194271	-0.187257	-0.111105	1.6e-14
HMGCR	LDL cholesterol	1.05018	0.102104	0.850062	1.2503	8.2e-25
LPL	LDL cholesterol	0.0645299	0.0353971	-0.0048471	0.133907	0.0682989
NPC1L1	LDL cholesterol	0.812632	0.137312	0.543505	1.08176	3.26e-09
PCSK9	LDL cholesterol	0.967016	0.0482486	0.872451	1.06158	2.35e-89
ANGPTL3	Triglycerides	0.915541	0.124084	0.67234	1.15874	1.6e-13
ANGPTL4	Triglycerides	1.00245	0.13161	0.744501	1.2604	2.6e-14
APOC3	Triglycerides	0.933295	0.0229873	0.88824	0.978349	0
CETP	Triglycerides	-0.131347	0.0188748	-0.168341	-0.0943525	3.43e-12
HMGCR	Triglycerides	0.158881	0.0667973	0.0279609	0.289801	0.0173805
LPL	Triglycerides	0.982393	0.0291115	0.925336	1.03945	1.23e-249
NPC1L1	Triglycerides	0.176615	0.131798	-0.0817043	0.434934	0.180231
PCSK9	Triglycerides	-0.0397675	0.0369757	-0.112238	0.0327035	0.282149
