# Supplementary material for: Characterising metabolomic signatures of lipid-modifying therapies through drug target mendelian randomisation
Source: PLoS Biol. 2022 Feb 25;20(2):e3001547. doi: 10.1371/journal.pbio.3001547 (PMC8906647; doi:10.1371/journal.pbio.3001547)
Supplement: S4 Table — (XLSX) [file pbio.3001547.s004.xlsx]

## Sheet: Table S4 - Metabolites
S4 Table: Summary of circulating metabolic traits analysed in this study
Marker_name = short name for metabolite
Metabolite	Marker_name	Category	Sample size
3-Hydroxybutyrate	bOHbutyrate	Ketone bodies	113594
Acetate	Acetate	Miscellaneous	115050
Acetoacetate	Acetoacetate	Ketone bodies	115079
Acetone	Acetone	Miscellaneous	115079
Alanine	Ala	Amino acids	115078
Albumin	Albumin	Miscellaneous	115064
Apolipoprotein A1	ApoA1	Apolipoproteins	115082
Apolipoprotein B	ApoB	Apolipoproteins	115082
Apolipoprotein B to apolipoprotein A1 ratio	ApoB_by_ApoA1	Apolipoproteins	115082
Average diameter for HDL particles	HDL_size	Partical size	115082
Average diameter for LDL particles	LDL_size	Partical size	115082
Average diameter for VLDL particles	VLDL_size	Partical size	115082
Cholesteryl esters in HDL	HDL_CE	Cholesteryl esters (major classes)	115082
Cholesteryl esters in LDL	LDL_CE	Cholesteryl esters (major classes)	115082
Cholesteryl esters in VLDL	VLDL_CE	Cholesteryl esters (major classes)	115082
Citrate	Citrate	Glycolysis related	115068
Clinical LDL cholesterol	Clinical_LDL_C	Cholesterol (major classes)	115082
Concentration of HDL particles	HDL_P	Particle concentrations (major classes)	115082
Concentration of LDL particles	LDL_P	Particle concentrations (major classes)	115082
Concentration of VLDL particles	VLDL_P	Particle concentrations (major classes)	115082
Creatinine	Creatinine	Miscellaneous	110051
Degree of unsaturation	Unsaturation	Fatty acids (%)	115006
Docosahexaenoic acid	DHA	Fatty acids	115006
Docosahexaenoic acid to total ratio	DHA_pct	Fatty acids (%)	115006
Extremely large VLDL	XXL_VLDL_C	Cholesterol (subclasses)	115082
Extremely large VLDL	XXL_VLDL_CE	Cholesteryl esters (subclasses)	115082
Extremely large VLDL	XXL_VLDL_CE_pct	Cholesteryl esters % (subclasses)	111638
Extremely large VLDL	XXL_VLDL_C_pct	Cholesterol % (subclasses)	111638
Extremely large VLDL	XXL_VLDL_FC	Free cholesterol (subclasses)	115082
Extremely large VLDL	XXL_VLDL_FC_pct	Free cholesterol % (subclasses)	111638
Extremely large VLDL	XXL_VLDL_L	Total lipids (subclasses)	115082
Extremely large VLDL	XXL_VLDL_P	Particle concentrations (subclasses)	115082
Extremely large VLDL	XXL_VLDL_PL	Phospholipids (subclasses)	115082
Extremely large VLDL	XXL_VLDL_PL_pct	Phospholipids % (subclasses)	111638
Extremely large VLDL	XXL_VLDL_TG	Triglycerides (subclasses)	115082
Extremely large VLDL	XXL_VLDL_TG_pct	Triglycerides % (subclasses)	111638
Free cholesterol in HDL	HDL_FC	Free cholesterol (major classes)	115082
Free cholesterol in LDL	LDL_FC	Free cholesterol (major classes)	115082
Free cholesterol in VLDL	VLDL_FC	Free cholesterol (major classes)	115082
Glucose	Glucose	Glycolysis related	114870
Glutamine	Gln	Amino acids	114751
Glycine	Gly	Amino acids	114978
Glycoprotein acetyls	GlycA	Inflammation markers	115082
HDL cholesterol	HDL_C	Cholesterol (major classes)	115082
Histidine	His	Amino acids	114897
IDL	IDL_C	Cholesterol (subclasses)	115082
IDL	IDL_CE	Cholesteryl esters (subclasses)	115082
IDL	IDL_CE_pct	Cholesteryl esters % (subclasses)	115082
IDL	IDL_C_pct	Cholesterol % (subclasses)	115082
IDL	IDL_FC	Free cholesterol (subclasses)	115082
IDL	IDL_FC_pct	Free cholesterol % (subclasses)	115082
IDL	IDL_L	Total lipids (subclasses)	115082
IDL	IDL_P	Particle concentrations (subclasses)	115082
IDL	IDL_PL	Phospholipids (subclasses)	115082
IDL	IDL_PL_pct	Phospholipids % (subclasses)	115082
IDL	IDL_TG	Triglycerides (subclasses)	115082
IDL	IDL_TG_pct	Triglycerides % (subclasses)	115082
Isoleucine	Ile	Amino acids	115079
Lactate	Lactate	Glycolysis related	114806
Large HDL	L_HDL_C	Cholesterol (subclasses)	115082
Large HDL	L_HDL_CE	Cholesteryl esters (subclasses)	115082
Large HDL	L_HDL_CE_pct	Cholesteryl esters % (subclasses)	115082
Large HDL	L_HDL_C_pct	Cholesterol % (subclasses)	115082
Large HDL	L_HDL_FC	Free cholesterol (subclasses)	115082
Large HDL	L_HDL_FC_pct	Free cholesterol % (subclasses)	115082
Large HDL	L_HDL_L	Total lipids (subclasses)	115082
Large HDL	L_HDL_P	Particle concentrations (subclasses)	115082
Large HDL	L_HDL_PL	Phospholipids (subclasses)	115082
Large HDL	L_HDL_PL_pct	Phospholipids % (subclasses)	115082
Large HDL	L_HDL_TG	Triglycerides (subclasses)	115082
Large HDL	L_HDL_TG_pct	Triglycerides % (subclasses)	115082
Large LDL	L_LDL_C	Cholesterol (subclasses)	115082
Large LDL	L_LDL_CE	Cholesteryl esters (subclasses)	115082
Large LDL	L_LDL_CE_pct	Cholesteryl esters % (subclasses)	115082
Large LDL	L_LDL_C_pct	Cholesterol % (subclasses)	115082
Large LDL	L_LDL_FC	Free cholesterol (subclasses)	115082
Large LDL	L_LDL_FC_pct	Free cholesterol % (subclasses)	115082
Large LDL	L_LDL_L	Total lipids (subclasses)	115082
Large LDL	L_LDL_P	Particle concentrations (subclasses)	115082
Large LDL	L_LDL_PL	Phospholipids (subclasses)	115082
Large LDL	L_LDL_PL_pct	Phospholipids % (subclasses)	115082
Large LDL	L_LDL_TG	Triglycerides (subclasses)	115082
Large LDL	L_LDL_TG_pct	Triglycerides % (subclasses)	115082
Large VLDL	L_VLDL_C	Cholesterol (subclasses)	115082
Large VLDL	L_VLDL_CE	Cholesteryl esters (subclasses)	115082
Large VLDL	L_VLDL_CE_pct	Cholesteryl esters % (subclasses)	115071
Large VLDL	L_VLDL_C_pct	Cholesterol % (subclasses)	115071
Large VLDL	L_VLDL_FC	Free cholesterol (subclasses)	115082
Large VLDL	L_VLDL_FC_pct	Free cholesterol % (subclasses)	115071
Large VLDL	L_VLDL_L	Total lipids (subclasses)	115082
Large VLDL	L_VLDL_P	Particle concentrations (subclasses)	115082
Large VLDL	L_VLDL_PL	Phospholipids (subclasses)	115082
Large VLDL	L_VLDL_PL_pct	Phospholipids % (subclasses)	115071
Large VLDL	L_VLDL_TG	Triglycerides (subclasses)	115082
Large VLDL	L_VLDL_TG_pct	Triglycerides % (subclasses)	115071
LDL cholesterol	LDL_C	Cholesterol (major classes)	115082
Leucine	Leu	Amino acids	115078
Leucine + Isoleucine + Valine	Total_BCAA	Amino acids	115051
Linoleic acid	LA	Fatty acids	115006
Linoleic acid to total ratio	LA_pct	Fatty acids (%)	115006
Medium HDL	M_HDL_C	Cholesterol (subclasses)	115082
Medium HDL	M_HDL_CE	Cholesteryl esters (subclasses)	115082
Medium HDL	M_HDL_CE_pct	Cholesteryl esters % (subclasses)	115082
Medium HDL	M_HDL_C_pct	Cholesterol % (subclasses)	115082
Medium HDL	M_HDL_FC	Free cholesterol (subclasses)	115082
Medium HDL	M_HDL_FC_pct	Free cholesterol % (subclasses)	115082
Medium HDL	M_HDL_L	Total lipids (subclasses)	115082
Medium HDL	M_HDL_P	Particle concentrations (subclasses)	115082
Medium HDL	M_HDL_PL	Phospholipids (subclasses)	115082
Medium HDL	M_HDL_PL_pct	Phospholipids % (subclasses)	115082
Medium HDL	M_HDL_TG	Triglycerides (subclasses)	115082
Medium HDL	M_HDL_TG_pct	Triglycerides % (subclasses)	115082
Medium LDL	M_LDL_C	Cholesterol (subclasses)	115082
Medium LDL	M_LDL_CE	Cholesteryl esters (subclasses)	115082
Medium LDL	M_LDL_CE_pct	Cholesteryl esters % (subclasses)	115082
Medium LDL	M_LDL_C_pct	Cholesterol % (subclasses)	115082
Medium LDL	M_LDL_FC	Free cholesterol (subclasses)	115082
Medium LDL	M_LDL_FC_pct	Free cholesterol % (subclasses)	115082
Medium LDL	M_LDL_L	Total lipids (subclasses)	115082
Medium LDL	M_LDL_P	Particle concentrations (subclasses)	115082
Medium LDL	M_LDL_PL	Phospholipids (subclasses)	115082
Medium LDL	M_LDL_PL_pct	Phospholipids % (subclasses)	115082
Medium LDL	M_LDL_TG	Triglycerides (subclasses)	115082
Medium LDL	M_LDL_TG_pct	Triglycerides % (subclasses)	115082
Medium VLDL	M_VLDL_C	Cholesterol (subclasses)	115082
Medium VLDL	M_VLDL_CE	Cholesteryl esters (subclasses)	115082
Medium VLDL	M_VLDL_CE_pct	Cholesteryl esters % (subclasses)	115082
Medium VLDL	M_VLDL_C_pct	Cholesterol % (subclasses)	115082
Medium VLDL	M_VLDL_FC	Free cholesterol (subclasses)	115082
Medium VLDL	M_VLDL_FC_pct	Free cholesterol % (subclasses)	115082
Medium VLDL	M_VLDL_L	Total lipids (subclasses)	115082
Medium VLDL	M_VLDL_P	Particle concentrations (subclasses)	115082
Medium VLDL	M_VLDL_PL	Phospholipids (subclasses)	115082
Medium VLDL	M_VLDL_PL_pct	Phospholipids % (subclasses)	115082
Medium VLDL	M_VLDL_TG	Triglycerides (subclasses)	115082
Medium VLDL	M_VLDL_TG_pct	Triglycerides % (subclasses)	115082
Monounsaturated fatty acids	MUFA	Fatty acids	115006
Monounsaturated to total ratio	MUFA_pct	Fatty acids (%)	115006
Omega-3 fatty acids	Omega_3	Fatty acids	115006
Omega-3 to total ratio	Omega_3_pct	Fatty acids (%)	115006
Omega-6 fatty acids	Omega_6	Fatty acids	115006
Omega-6 to omega-3 ratio	Omega_6_by_Omega_3	Fatty acids (%)	115006
Omega-6 to total ratio	Omega_6_pct	Fatty acids (%)	115006
Phenylalanine	Phe	Amino acids	115030
Phosphatidylcholines	Phosphatidylc	Phospholipids	115006
Phosphoglycerides	Phosphoglyc	Phospholipids	115006
Phospholipids in HDL	HDL_PL	Phospholipids (major classes)	115082
Phospholipids in LDL	LDL_PL	Phospholipids (major classes)	115082
Phospholipids in VLDL	VLDL_PL	Phospholipids (major classes)	115082
Polyunsaturated fatty acids	PUFA	Fatty acids	115006
Polyunsaturated to monounsaturated ratio	PUFA_by_MUFA	Fatty acids (%)	115006
Polyunsaturated to total ratio	PUFA_pct	Fatty acids (%)	115006
Pyruvate	Pyruvate	Glycolysis related	114749
Ratio of triglycerides to phosphoglycerides	TG_by_PG	Phospholipids	115006
Remnant cholesterol	Remnant_C	Cholesterol (major classes)	115082
Saturated fatty acids	SFA	Fatty acids	115006
Saturated to total ratio	SFA_pct	Fatty acids (%)	115006
Small HDL	S_HDL_C	Cholesterol (subclasses)	115082
Small HDL	S_HDL_CE	Cholesteryl esters (subclasses)	115082
Small HDL	S_HDL_CE_pct	Cholesteryl esters % (subclasses)	115082
Small HDL	S_HDL_C_pct	Cholesterol % (subclasses)	115082
Small HDL	S_HDL_FC	Free cholesterol (subclasses)	115082
Small HDL	S_HDL_FC_pct	Free cholesterol % (subclasses)	115082
Small HDL	S_HDL_L	Total lipids (subclasses)	115082
Small HDL	S_HDL_P	Particle concentrations (subclasses)	115082
Small HDL	S_HDL_PL	Phospholipids (subclasses)	115082
Small HDL	S_HDL_PL_pct	Phospholipids % (subclasses)	115082
Small HDL	S_HDL_TG	Triglycerides (subclasses)	115082
Small HDL	S_HDL_TG_pct	Triglycerides % (subclasses)	115082
Small LDL	S_LDL_C	Cholesterol (subclasses)	115082
Small LDL	S_LDL_CE	Cholesteryl esters (subclasses)	115082
Small LDL	S_LDL_CE_pct	Cholesteryl esters % (subclasses)	115082
Small LDL	S_LDL_C_pct	Cholesterol % (subclasses)	115082
Small LDL	S_LDL_FC	Free cholesterol (subclasses)	115082
Small LDL	S_LDL_FC_pct	Free cholesterol % (subclasses)	115082
Small LDL	S_LDL_L	Total lipids (subclasses)	115082
Small LDL	S_LDL_P	Particle concentrations (subclasses)	115082
Small LDL	S_LDL_PL	Phospholipids (subclasses)	115082
Small LDL	S_LDL_PL_pct	Phospholipids % (subclasses)	115082
Small LDL	S_LDL_TG	Triglycerides (subclasses)	115082
Small LDL	S_LDL_TG_pct	Triglycerides % (subclasses)	115082
Small VLDL	S_VLDL_C	Cholesterol (subclasses)	115082
Small VLDL	S_VLDL_CE	Cholesteryl esters (subclasses)	115082
Small VLDL	S_VLDL_CE_pct	Cholesteryl esters % (subclasses)	115082
Small VLDL	S_VLDL_C_pct	Cholesterol % (subclasses)	115082
Small VLDL	S_VLDL_FC	Free cholesterol (subclasses)	115082
Small VLDL	S_VLDL_FC_pct	Free cholesterol % (subclasses)	115082
Small VLDL	S_VLDL_L	Total lipids (subclasses)	115082
Small VLDL	S_VLDL_P	Particle concentrations (subclasses)	115082
Small VLDL	S_VLDL_PL	Phospholipids (subclasses)	115082
Small VLDL	S_VLDL_PL_pct	Phospholipids % (subclasses)	115082
Small VLDL	S_VLDL_TG	Triglycerides (subclasses)	115082
Small VLDL	S_VLDL_TG_pct	Triglycerides % (subclasses)	115082
Sphingomyelins	Sphingomyelins	Phospholipids	115006
Total cholesterol	Total_C	Cholesterol (major classes)	115082
Total cholesterol minus HDL-C	non_HDL_C	Cholesterol (major classes)	115082
Total cholines	Cholines	Phospholipids	115006
Total concentration of lipoprotein particles	Total_P	Particle concentrations (major classes)	115082
Total esterified cholesterol	Total_CE	Cholesteryl esters (major classes)	115082
Total fatty acids	Total_FA	Fatty acids	115006
Total free cholesterol	Total_FC	Free cholesterol (major classes)	115082
Total lipids in HDL	HDL_L	Total lipids (major classes)	115082
Total lipids in LDL	LDL_L	Total lipids (major classes)	115082
Total lipids in lipoprotein particles	Total_L	Total lipids (major classes)	115082
Total lipids in VLDL	VLDL_L	Total lipids (major classes)	115082
Total phospholipids in lipoprotein particles	Total_PL	Phospholipids (major classes)	115082
Total triglycerides	Total_TG	Triglycerides (major classes)	115082
Triglycerides in HDL	HDL_TG	Triglycerides (major classes)	115082
Triglycerides in LDL	LDL_TG	Triglycerides (major classes)	115082
Triglycerides in VLDL	VLDL_TG	Triglycerides (major classes)	115082
Tyrosine	Tyr	Amino acids	114913
Valine	Val	Amino acids	115052
Very large HDL	XL_HDL_C	Cholesterol (subclasses)	115082
Very large HDL	XL_HDL_CE	Cholesteryl esters (subclasses)	115082
Very large HDL	XL_HDL_CE_pct	Cholesteryl esters % (subclasses)	115056
Very large HDL	XL_HDL_C_pct	Cholesterol % (subclasses)	115056
Very large HDL	XL_HDL_FC	Free cholesterol (subclasses)	115082
Very large HDL	XL_HDL_FC_pct	Free cholesterol % (subclasses)	115056
Very large HDL	XL_HDL_L	Total lipids (subclasses)	115082
Very large HDL	XL_HDL_P	Particle concentrations (subclasses)	115082
Very large HDL	XL_HDL_PL	Phospholipids (subclasses)	115082
Very large HDL	XL_HDL_PL_pct	Phospholipids % (subclasses)	115056
Very large HDL	XL_HDL_TG	Triglycerides (subclasses)	115082
Very large HDL	XL_HDL_TG_pct	Triglycerides % (subclasses)	115056
Very large VLDL	XL_VLDL_C	Cholesterol (subclasses)	115082
Very large VLDL	XL_VLDL_CE	Cholesteryl esters (subclasses)	115082
Very large VLDL	XL_VLDL_CE_pct	Cholesteryl esters % (subclasses)	114160
Very large VLDL	XL_VLDL_C_pct	Cholesterol % (subclasses)	114160
Very large VLDL	XL_VLDL_FC	Free cholesterol (subclasses)	115082
Very large VLDL	XL_VLDL_FC_pct	Free cholesterol % (subclasses)	114160
Very large VLDL	XL_VLDL_L	Total lipids (subclasses)	115082
Very large VLDL	XL_VLDL_P	Particle concentrations (subclasses)	115082
Very large VLDL	XL_VLDL_PL	Phospholipids (subclasses)	115082
Very large VLDL	XL_VLDL_PL_pct	Phospholipids % (subclasses)	114160
Very large VLDL	XL_VLDL_TG	Triglycerides (subclasses)	115082
Very large VLDL	XL_VLDL_TG_pct	Triglycerides % (subclasses)	114160
Very small VLDL	XS_VLDL_C	Cholesterol (subclasses)	115082
Very small VLDL	XS_VLDL_CE	Cholesteryl esters (subclasses)	115082
Very small VLDL	XS_VLDL_CE_pct	Cholesteryl esters % (subclasses)	115082
Very small VLDL	XS_VLDL_C_pct	Cholesterol % (subclasses)	115082
Very small VLDL	XS_VLDL_FC	Free cholesterol (subclasses)	115082
Very small VLDL	XS_VLDL_FC_pct	Free cholesterol % (subclasses)	115082
Very small VLDL	XS_VLDL_L	Total lipids (subclasses)	115082
Very small VLDL	XS_VLDL_P	Particle concentrations (subclasses)	115082
Very small VLDL	XS_VLDL_PL	Phospholipids (subclasses)	115082
Very small VLDL	XS_VLDL_PL_pct	Phospholipids % (subclasses)	115082
Very small VLDL	XS_VLDL_TG	Triglycerides (subclasses)	115082
Very small VLDL	XS_VLDL_TG_pct	Triglycerides % (subclasses)	115082
VLDL cholesterol	VLDL_C	Cholesterol (major classes)	115082
