# Supplementary material for: Characterising metabolomic signatures of lipid-modifying therapies through drug target mendelian randomisation
Source: PLoS Biol. 2022 Feb 25;20(2):e3001547. doi: 10.1371/journal.pbio.3001547 (PMC8906647; doi:10.1371/journal.pbio.3001547)
Supplement: S5 Table — (XLSX) [file pbio.3001547.s005.xlsx]

## Sheet: Table S5 - Metabolites GWAS
S5 Table: Genome-wide significant results for circulating metabolic traits
Marker = circulating metabolic trait, A1 = effect allele, A2 = other allele, EAF = effect allele frequency, SE = standard error, P = p-value
SNP	Marker	A1	A2	EAF	BETA	SE	P
rs1260326	Acetate	T	C	0.396028	-0.0305693	0.00424694	6.1e-13
rs4988235	Acetate	G	A	0.264157	0.0290161	0.00468844	6.1e-10
rs28601761	Acetate	C	G	0.579835	-0.0252283	0.00425998	3.2e-09
rs12005199	Acetate	G	A	0.690458	0.0343984	0.00462352	1e-13
rs3184504	Acetate	T	C	0.483377	-0.028061	0.0041602	1.5e-11
rs58235019	Acetate	A	AG	0.404482	-0.0267936	0.00427685	3.7e-10
rs139097404	Acetate	T	C	0.976486	0.0832288	0.0138876	2.1e-09
rs145326144	Acetate	T	C	0.975258	0.0757935	0.013624	2.6e-08
rs6138465	Acetate	T	C	0.819397	0.0723777	0.0054011	6e-41
rs143003898	Acetate	C	A	0.83497	0.0420787	0.0056251	7.4e-14
rs6057240	Acetate	G	A	0.78034	-0.0284171	0.00503738	1.7e-08
rs8123210	Acetate	G	C	0.376957	-0.0328676	0.00428664	1.8e-14
rs4846915	Acetoacetate	C	A	0.147982	0.0333683	0.00578591	8.1e-09
rs11745373	Acetoacetate	T	A	0.744851	0.0520298	0.00470397	1.9e-28
rs150515955	Acetoacetate	C	T	0.970005	0.110897	0.0120145	2.7e-20
rs199922514	Acetoacetate	A	AAGAAGAAAGGG	0.0911138	-0.0469937	0.00713407	4.5e-11
rs2255400	Acetoacetate	A	C	0.276313	-0.0270253	0.00457706	3.5e-09
rs964184	Acetoacetate	G	C	0.132744	0.0637363	0.00603542	4.5e-26
rs144305620	Acetoacetate	G	A	0.808477	0.0382775	0.00521286	2.1e-13
rs113091602	Acetone	C	G	0.996419	0.19537	0.0354412	3.5e-08
rs2582783	Acetone	T	C	0.277375	0.030202	0.0046143	5.9e-11
rs1984769	Acetone	G	A	0.838399	-0.0340218	0.00604639	1.8e-08
rs11745373	Acetone	T	A	0.744851	0.0672707	0.00472394	5.1e-46
rs35953019	Acetone	A	G	0.657058	-0.0262167	0.00434601	1.6e-09
rs117651719	Acetone	G	A	0.970144	0.0786734	0.0120917	7.7e-11
rs2954029	Acetone	A	T	0.535119	-0.0250853	0.00413214	1.3e-09
rs117810762	Acetone	G	A	0.982023	0.153314	0.0157078	1.7e-22
rs12257054	Acetone	A	G	0.980839	-0.0867569	0.0149827	7e-09
rs11216157	Acetone	A	G	0.870902	-0.0352549	0.00617344	1.1e-08
rs11061153	Acetone	G	A	0.8056	0.0357247	0.00519919	6.4e-12
rs75759977	Acetone	G	T	0.949426	0.0528409	0.00938337	1.8e-08
rs9590637	Acetone	A	C	0.624045	0.0236947	0.00422696	2.1e-08
rs117643180	Acetone	C	A	0.974132	0.10257	0.0130281	3.5e-15
rs10423928	Acetone	T	A	0.805612	0.0298986	0.00519218	8.5e-09
rs66464442	Ala	C	A	0.684141	-0.024052	0.00439739	4.5e-08
rs2629665	Ala	C	A	0.591727	0.0463008	0.00416676	1.1e-28
rs79687284	Ala	G	C	0.965356	-0.137132	0.0111986	1.8e-34
rs1260326	Ala	T	C	0.396018	0.0559618	0.00417906	6.8e-41
rs2160387	Ala	T	C	0.572212	0.0452213	0.00411304	4.1e-28
rs6752053	Ala	T	C	0.591099	0.0253057	0.00415904	1.2e-09
rs1047891	Ala	C	A	0.685009	0.0276492	0.00440358	3.4e-10
rs11715633	Ala	G	A	0.729468	0.0282558	0.00460342	8.4e-10
rs2279457	Ala	A	G	0.471958	0.0386967	0.00409921	3.7e-21
rs4693210	Ala	A	G	0.559787	0.0324554	0.00412788	3.8e-15
rs138373837	Ala	C	T	0.976386	0.0958083	0.0134754	1.2e-12
rs6931514	Ala	A	G	0.737734	-0.0367581	0.00465618	2.9e-15
rs144262262	Ala	T	C	0.996489	0.188868	0.0345861	4.7e-08
rs56335308	Ala	G	A	0.972653	-0.0979521	0.0125226	5.2e-15
rs2385127	Ala	G	A	0.383444	0.0280394	0.00420435	2.6e-11
rs11558471	Ala	A	G	0.685331	0.0311474	0.00440575	1.6e-12
rs13277542	Ala	T	G	0.511118	0.0322538	0.00415517	8.3e-15
rs4237150	Ala	G	C	0.596622	-0.0288366	0.00416671	4.5e-12
rs12379111	Ala	C	G	0.905186	0.0433143	0.00707814	9.4e-10
rs2168101	Ala	C	A	0.691767	0.0526254	0.00456903	1.1e-30
rs11024636	Ala	C	T	0.449363	-0.0296085	0.00411724	6.4e-13
rs4766214	Ala	A	G	0.543238	0.0255143	0.00413547	6.8e-10
rs12312144	Ala	C	A	0.819174	-0.0599971	0.00531854	1.6e-29
rs77503738	Ala	A	G	0.998327	0.364985	0.050055	3.1e-13
rs7967842	Ala	G	T	0.373163	0.0491678	0.00426116	8.4e-31
rs2933243	Ala	G	A	0.816812	-0.0838952	0.00528032	7.6e-57
rs17122673	Ala	T	C	0.893178	-0.0555765	0.00665776	7e-17
rs7978353	Ala	A	G	0.595322	-0.0274776	0.00415538	3.8e-11
rs5023078	Ala	T	C	0.4687	0.0247311	0.004102	1.6e-09
rs4903264	Ala	A	T	0.440526	-0.0230518	0.00420817	4.3e-08
rs339969	Ala	C	A	0.384161	-0.0237784	0.00420562	1.6e-08
rs8056893	Ala	C	A	0.267002	0.0269592	0.00463815	6.2e-09
rs8061221	Ala	G	A	0.254448	-0.0579818	0.00469981	5.7e-35
rs57752020	Ala	C	T	0.689789	0.0386604	0.00443492	2.9e-18
rs7503139	Ala	C	T	0.832772	0.0398512	0.00548451	3.7e-13
rs73201506	Ala	A	G	0.953989	-0.0565942	0.00979291	7.5e-09
rs807672	Ala	C	G	0.468559	-0.0257281	0.00409192	3.2e-10
rs3768321	Albumin	G	T	0.803476	0.0319591	0.00517645	6.7e-10
rs4655772	Albumin	A	G	0.46797	-0.0264101	0.00413523	1.7e-10
rs9616	Albumin	A	T	0.706265	-0.0272087	0.00450799	1.6e-09
rs11589479	Albumin	G	A	0.833045	-0.0354459	0.0055076	1.2e-10
rs34754216	Albumin	C	T	0.575921	0.0310972	0.0042647	3.1e-13
rs58546652	Albumin	C	T	0.372139	0.0249833	0.00425005	4.1e-09
rs1260326	Albumin	T	C	0.396027	0.0442801	0.00419672	5e-26
rs6734238	Albumin	A	G	0.597102	0.0245409	0.00418676	4.6e-09
rs11128594	Albumin	A	G	0.80636	0.0351407	0.00520181	1.4e-11
rs13108218	Albumin	A	G	0.384642	0.0266094	0.00424871	3.8e-10
rs55881006	Albumin	G	A	0.966218	0.0650174	0.011382	1.1e-08
rs10069690	Albumin	C	T	0.741048	-0.0258387	0.00468532	3.5e-08
rs753811001	Albumin	CGTT	C	0.464078	0.0394909	0.00412137	9.5e-22
rs114949263	Albumin	T	C	0.888632	-0.050942	0.00654762	7.2e-15
rs2126259	Albumin	T	C	0.100818	-0.0608502	0.00682295	4.7e-19
rs3740688	Albumin	G	T	0.454985	-0.0311133	0.00412174	4.4e-14
rs1791936	Albumin	G	A	0.396258	-0.0228866	0.00419196	4.8e-08
rs2933243	Albumin	G	A	0.816811	-0.0294439	0.00530435	2.8e-08
rs648997	Albumin	C	T	0.741911	-0.026457	0.00476722	2.9e-08
rs2245407	Albumin	C	A	0.92967	0.04379	0.0080268	4.9e-08
rs145730801	Albumin	T	C	0.955564	-0.128047	0.0101525	1.8e-36
rs28929474	Albumin	C	T	0.980024	-0.429046	0.0146994	2.8e-187
rs28929470	Albumin	G	A	0.995824	-0.185765	0.0318705	5.6e-09
rs139974673	Albumin	T	C	0.974084	-0.121485	0.0129427	6.2e-21
rs4886992	Albumin	T	C	0.79388	0.0308663	0.00507727	1.2e-09
rs9912287	Albumin	G	A	0.780688	-0.0412644	0.00498738	1.3e-16
rs200489612	Albumin	G	A	0.994771	0.186317	0.0307387	1.4e-09
rs72829457	Albumin	C	T	0.884181	-0.0435553	0.00649497	2e-11
rs74892229	Albumin	G	A	0.898303	0.0502945	0.00677907	1.2e-13
rs61653336	Albumin	G	A	0.834722	0.0374114	0.00553435	1.4e-11
rs142925250	Albumin	A	T	0.799673	0.028998	0.00527749	3.9e-08
rs77542162	Albumin	A	G	0.977334	0.151787	0.0138026	4e-28
rs7241148	Albumin	G	A	0.743998	-0.026355	0.0047085	2.2e-08
rs34284056	Albumin	C	A	0.725234	-0.0278339	0.0046125	1.6e-09
rs8107347	Albumin	G	A	0.650071	0.02575	0.00431616	2.4e-09
rs45512696	Albumin	C	T	0.825654	-0.0641199	0.00542651	3.2e-32
rs36013629	Albumin	T	TG	0.747476	0.0579658	0.00473576	1.9e-34
rs139826768	Albumin	A	C	0.985034	0.123731	0.0171464	5.3e-13
rs193084249	ApoA1	A	G	0.976638	0.0963647	0.0127551	4.2e-14
rs3768321	ApoA1	G	T	0.803476	0.0396307	0.00475781	8.1e-17
rs58336065	ApoA1	G	GA	0.369664	-0.0464866	0.00398337	1.8e-31
rs11208706	ApoA1	T	G	0.630676	-0.0223827	0.00392014	1.1e-08
rs140584594	ApoA1	A	G	0.269899	-0.0348214	0.00422652	1.7e-16
rs267738	ApoA1	T	G	0.780348	-0.0342009	0.00455511	6e-14
rs61805076	ApoA1	T	C	0.66595	0.0251592	0.00399706	3.1e-10
rs2642438	ApoA1	A	G	0.29615	-0.0355163	0.0041342	8.6e-18
rs4846921	ApoA1	G	A	0.386768	-0.0473049	0.00387232	2.5e-34
rs907866	ApoA1	G	A	0.556788	0.0296524	0.00381349	7.5e-15
rs676210	ApoA1	G	A	0.794234	-0.0562707	0.00465503	1.2e-33
rs1260326	ApoA1	T	C	0.396018	0.0394151	0.00385849	1.7e-24
rs5835988	ApoA1	T	TG	0.595434	-0.0213277	0.00384884	3e-08
rs1047891	ApoA1	C	A	0.685016	0.0242454	0.00406583	2.5e-09
rs2176040	ApoA1	A	G	0.353258	0.0297076	0.0039398	4.7e-14
rs9884390	ApoA1	T	C	0.765963	-0.0253862	0.00451194	1.8e-08
rs13107325	ApoA1	C	T	0.925718	0.0692251	0.00719715	6.7e-22
rs189866430	ApoA1	T	A	0.993233	0.135942	0.0242652	2.1e-08
rs4947336	ApoA1	T	A	0.884785	0.0342005	0.00590452	6.9e-09
rs3094146	ApoA1	G	C	0.871463	0.036855	0.00568629	9.1e-11
rs36057735	ApoA1	C	G	0.80097	0.0357836	0.00472983	3.9e-14
rs9274845	ApoA1	C	T	0.579977	-0.0226077	0.00397571	1.3e-08
rs112495680	ApoA1	A	G	0.866586	0.0348616	0.00557606	4.1e-10
rs36018387	ApoA1	C	T	0.894905	0.033856	0.00617968	4.3e-08
rs9471972	ApoA1	G	A	0.463813	-0.0235282	0.00378463	5.1e-10
rs7741021	ApoA1	A	C	0.522746	0.0209499	0.00379471	3.4e-08
rs572301360	ApoA1	G	A	0.747281	0.0267496	0.00443554	1.6e-09
rs5883535	ApoA1	A	AAT	0.527287	0.0218948	0.00382387	1e-08
rs7810507	ApoA1	G	A	0.718915	0.0229766	0.00419633	4.4e-08
rs4240624	ApoA1	G	A	0.0907662	-0.10019	0.00657508	2e-52
rs186197101	ApoA1	A	C	0.99375	0.132674	0.0242341	4.4e-08
rs15285	ApoA1	C	T	0.713474	-0.0819345	0.00417647	1.1e-85
rs2245221	ApoA1	G	A	0.441032	-0.0346909	0.00382991	1.3e-19
rs7388248	ApoA1	G	C	0.723101	-0.0275701	0.00423658	7.6e-11
rs686030	ApoA1	C	A	0.140452	-0.0447423	0.00543685	1.9e-16
rs2245793	ApoA1	T	C	0.0982086	-0.051243	0.00633716	6.2e-16
rs188308962	ApoA1	A	G	0.998371	0.276218	0.0468716	3.8e-09
rs2740488	ApoA1	A	C	0.734687	0.0498503	0.00428752	3e-31
rs148063610	ApoA1	C	CAAATAAAT	0.763372	-0.0354585	0.00453481	5.3e-15
rs2792735	ApoA1	G	A	0.27966	0.0399626	0.00420499	2e-21
rs35184771	ApoA1	G	T	0.647229	0.0367121	0.00394136	1.2e-20
rs10839227	ApoA1	G	A	0.767067	-0.0265623	0.00447429	2.9e-09
rs77197725	ApoA1	C	T	0.944121	-0.0489043	0.00863648	1.5e-08
rs174578	ApoA1	T	A	0.649023	0.0418076	0.00394783	3.3e-26
rs559355	ApoA1	A	T	0.842021	0.0634255	0.00519093	2.5e-34
rs625145	ApoA1	A	T	0.811872	-0.0740633	0.00482584	3.7e-53
rs544097327	ApoA1	TTTTG	T	0.942735	0.0470222	0.00820809	1e-08
rs7956099	ApoA1	T	C	0.525018	0.0217945	0.00379903	9.6e-09
rs6606717	ApoA1	A	C	0.476835	-0.0302961	0.00377171	9.6e-16
rs1169284	ApoA1	T	C	0.68568	-0.0229	0.00407551	1.9e-08
rs4759375	ApoA1	C	T	0.915117	-0.0413481	0.00695595	2.8e-09
rs7133378	ApoA1	G	A	0.680211	-0.0298318	0.0040486	1.7e-13
rs12230272	ApoA1	A	G	0.786716	0.025766	0.00464831	3e-08
rs61941676	ApoA1	C	A	0.872782	0.0555595	0.00580602	1.1e-21
rs941507	ApoA1	G	C	0.53919	0.0209032	0.00379746	3.7e-08
rs2494748	ApoA1	C	T	0.383765	0.0219815	0.00388928	1.6e-08
rs1973688	ApoA1	C	T	0.717503	0.0388049	0.00421118	3.1e-20
rs2043085	ApoA1	T	C	0.387315	0.109573	0.00387139	3.2e-176
rs1077835	ApoA1	A	G	0.780287	-0.119951	0.00456356	2.9e-152
rs113298164	ApoA1	C	T	0.998106	-0.319623	0.0430534	1.1e-13
rs12447986	ApoA1	T	C	0.0180777	0.089148	0.014314	4.7e-10
rs72786786	ApoA1	G	A	0.687699	-0.159817	0.00414183	0
rs289703	ApoA1	C	T	0.702337	0.034255	0.00414654	1.4e-16
rs28382814	ApoA1	C	T	0.957675	0.0523161	0.00952858	4e-08
rs4986970	ApoA1	A	T	0.966081	0.0746053	0.0104427	9.1e-13
rs2925979	ApoA1	T	C	0.301051	-0.0296009	0.00410375	5.5e-13
rs967645	ApoA1	C	T	0.483495	0.0273758	0.00377485	4.1e-13
rs881844	ApoA1	C	G	0.335084	-0.0242789	0.00400325	1.3e-09
rs72836561	ApoA1	C	T	0.968518	0.127772	0.0108123	3.2e-32
rs112001035	ApoA1	G	A	0.94027	0.0526452	0.00812008	9e-11
rs4969141	ApoA1	C	T	0.510472	-0.0215827	0.00378787	1.2e-08
rs77960347	ApoA1	A	G	0.986766	-0.315918	0.016487	7.7e-82
rs117623631	ApoA1	C	T	0.997758	-0.502519	0.0399579	2.9e-36
rs7241918	ApoA1	G	T	0.1771	-0.0945944	0.0049566	3.4e-81
rs116843064	ApoA1	G	A	0.980149	-0.155064	0.0135434	2.4e-30
rs11671872	ApoA1	G	A	0.587519	-0.0252719	0.00386272	6e-11
rs17699030	ApoA1	A	G	0.966289	0.12159	0.010446	2.6e-31
rs1065853	ApoA1	G	T	0.919419	-0.0915419	0.00696544	1.9e-39
rs5167	ApoA1	T	G	0.647734	-0.0484186	0.00394778	1.4e-34
rs1761457	ApoA1	A	G	0.673282	-0.0264622	0.00403058	5.2e-11
rs2236252	ApoA1	C	T	0.832967	0.0313898	0.00505512	5.3e-10
rs1800961	ApoA1	C	T	0.9698	0.122528	0.0110277	1.1e-28
rs4239651	ApoA1	T	C	0.205758	-0.0369817	0.00467351	2.5e-15
rs6012281	ApoA1	G	A	0.743766	0.0253925	0.00450229	1.7e-08
rs2298428	ApoA1	C	T	0.817448	0.041478	0.00489044	2.2e-17
rs114165349	ApoB_by_ApoA1	G	C	0.977045	-0.0984068	0.013624	5.1e-13
rs11591147	ApoB_by_ApoA1	G	T	0.982543	0.305326	0.0154758	1.2e-86
rs41294821	ApoB_by_ApoA1	C	T	0.976936	0.0752392	0.0137134	4.1e-08
rs472495	ApoB_by_ApoA1	G	T	0.350879	-0.0328227	0.0042512	1.2e-14
rs12740374	ApoB_by_ApoA1	G	T	0.778936	0.115691	0.00488654	6.5e-124
rs2925738	ApoB_by_ApoA1	A	T	0.670145	0.0255524	0.00434568	4.1e-09
rs3085908	ApoB_by_ApoA1	T	TAA	0.661453	-0.0268725	0.00431799	4.9e-10
rs763228358	ApoB_by_ApoA1	AG	A	0.753374	0.0280921	0.00494775	1.4e-08
rs764992666	ApoB_by_ApoA1	TCTTAAAGTGTTCAGCACTCCC	T	0.397336	0.0439692	0.00416097	4.2e-26
rs613334	ApoB_by_ApoA1	G	A	0.496417	-0.0237041	0.00407877	6.2e-09
rs693	ApoB_by_ApoA1	G	A	0.479111	-0.0885098	0.0040636	3.5e-105
rs6544713	ApoB_by_ApoA1	T	C	0.323734	0.042889	0.00434481	5.5e-23
rs1128249	ApoB_by_ApoA1	G	T	0.607997	0.0262873	0.00416142	2.7e-10
rs164641	ApoB_by_ApoA1	T	C	0.950973	0.0553874	0.009475	5e-09
rs2343681	ApoB_by_ApoA1	G	A	0.211579	-0.0330041	0.0049835	3.5e-11
rs28650790	ApoB_by_ApoA1	C	T	0.807581	-0.0323026	0.00515244	3.6e-10
rs12916	ApoB_by_ApoA1	T	C	0.599659	-0.0513128	0.00414783	3.8e-35
rs4704834	ApoB_by_ApoA1	A	G	0.355972	-0.0372625	0.00423819	1.5e-18
rs6920309	ApoB_by_ApoA1	C	T	0.543151	0.0261818	0.00409142	1.6e-10
rs7773004	ApoB_by_ApoA1	A	G	0.502717	-0.0225482	0.0040663	2.9e-08
rs34922185	ApoB_by_ApoA1	A	AAG	0.66921	-0.0295387	0.00432594	8.6e-12
rs72848251	ApoB_by_ApoA1	G	A	0.805325	-0.0468108	0.00526718	6.3e-19
rs2104616	ApoB_by_ApoA1	T	C	0.459906	0.0282733	0.00407359	3.9e-12
rs142791556	ApoB_by_ApoA1	T	C	0.969354	0.0667093	0.0118247	1.7e-08
rs1936806	ApoB_by_ApoA1	C	T	0.551547	-0.0249375	0.0040986	1.2e-09
rs12208357	ApoB_by_ApoA1	C	T	0.93	-0.0659686	0.0079902	1.5e-16
rs140570886	ApoB_by_ApoA1	T	C	0.984514	0.106013	0.0167177	2.3e-10
rs10260606	ApoB_by_ApoA1	G	C	0.817348	-0.0310619	0.00524767	3.2e-09
rs10244142	ApoB_by_ApoA1	C	T	0.685138	-0.0250667	0.00441371	1.4e-08
rs13702	ApoB_by_ApoA1	T	C	0.712157	0.0725508	0.00449228	1.1e-58
rs2245221	ApoB_by_ApoA1	G	A	0.441032	0.0274893	0.00412315	2.6e-11
rs112875651	ApoB_by_ApoA1	G	A	0.607621	0.0524377	0.00421851	1.8e-35
rs115478735	ApoB_by_ApoA1	A	T	0.816696	-0.0412036	0.00525681	4.6e-15
rs72823020	ApoB_by_ApoA1	T	A	0.869585	0.0344162	0.00605953	1.3e-08
rs11601507	ApoB_by_ApoA1	C	A	0.930832	-0.0505313	0.0079147	1.7e-10
rs559355	ApoB_by_ApoA1	A	T	0.842021	-0.0357299	0.00558714	1.6e-10
rs964184	ApoB_by_ApoA1	G	C	0.13274	0.0759788	0.00598847	6.9e-37
rs45611741	ApoB_by_ApoA1	C	T	0.991808	-0.175278	0.0235024	8.8e-14
rs563566473	ApoB_by_ApoA1	C	T	0.947733	0.0783687	0.0106692	2.1e-13
rs555766713	ApoB_by_ApoA1	C	T	0.990566	0.195761	0.0215801	1.2e-19
rs112771035	ApoB_by_ApoA1	C	G	0.92863	-0.0775621	0.00788326	7.7e-23
rs2122982	ApoB_by_ApoA1	G	A	0.761328	0.0280864	0.00475279	3.4e-09
rs11057397	ApoB_by_ApoA1	C	T	0.662498	0.0335987	0.00429357	5.1e-15
rs61941676	ApoB_by_ApoA1	C	A	0.872782	-0.0406653	0.00624853	7.6e-11
rs6602909	ApoB_by_ApoA1	T	C	0.671058	-0.0255798	0.00432908	3.4e-09
rs13379043	ApoB_by_ApoA1	T	C	0.720126	0.0261962	0.00460679	1.3e-08
rs443401	ApoB_by_ApoA1	C	G	0.523543	-0.0274026	0.00410448	2.5e-11
rs821840	ApoB_by_ApoA1	A	G	0.675474	0.149993	0.00433756	5e-262
rs4783965	ApoB_by_ApoA1	G	A	0.736661	-0.0335333	0.00475079	1.7e-12
rs34042070	ApoB_by_ApoA1	C	G	0.813022	-0.0390331	0.00522529	8e-14
rs186021206	ApoB_by_ApoA1	G	A	0.993407	0.216887	0.027609	4e-15
rs241777	ApoB_by_ApoA1	C	T	0.514776	0.0244358	0.00407728	2.1e-09
rs72836561	ApoB_by_ApoA1	C	T	0.968518	-0.0698719	0.0116343	1.9e-09
rs4794048	ApoB_by_ApoA1	A	C	0.519202	-0.0264385	0.00407708	8.9e-11
rs112001035	ApoB_by_ApoA1	G	A	0.94027	-0.0577313	0.00873742	3.9e-11
rs77542162	ApoB_by_ApoA1	A	G	0.977334	-0.138846	0.013664	2.9e-24
rs77960347	ApoB_by_ApoA1	A	G	0.986766	0.135446	0.0177533	2.4e-14
rs117623631	ApoB_by_ApoA1	C	T	0.997758	0.240059	0.0430269	2.4e-08
rs7241918	ApoB_by_ApoA1	G	T	0.1771	0.0464272	0.0053373	3.4e-18
rs116843064	ApoB_by_ApoA1	G	A	0.980149	0.117509	0.0145368	6.3e-16
rs6511720	ApoB_by_ApoA1	G	T	0.880212	0.149341	0.00623295	7.3e-127
rs2738445	ApoB_by_ApoA1	C	T	0.415151	-0.041281	0.00411957	1.2e-23
rs756350040	ApoB_by_ApoA1	TGACA	T	0.927613	0.086276	0.00788709	7.5e-28
rs56113850	ApoB_by_ApoA1	T	C	0.420796	-0.0227187	0.00410702	3.2e-08
rs62116988	ApoB_by_ApoA1	G	A	0.964425	0.059694	0.0109368	4.8e-08
rs141810580	ApoB_by_ApoA1	A	AAAAC	0.947192	0.0622873	0.00906895	6.5e-12
rs112450640	ApoB_by_ApoA1	G	A	0.980495	0.337374	0.0147599	1.2e-115
rs118147862	ApoB_by_ApoA1	G	A	0.954236	0.391862	0.0100089	0
rs79701229	ApoB_by_ApoA1	G	A	0.986276	-0.136679	0.0177686	1.4e-14
rs3745151	ApoB_by_ApoA1	G	T	0.997549	0.415482	0.0420653	5.2e-23
rs75687619	ApoB_by_ApoA1	G	T	0.974033	-0.165741	0.0127916	2.1e-38
rs12691088	ApoB_by_ApoA1	G	A	0.979087	-0.1732	0.0152142	5e-30
rs71352241	ApoB_by_ApoA1	G	T	0.964329	0.0802738	0.0113038	1.2e-12
rs138692741	ApoB_by_ApoA1	C	T	0.964395	-0.0632105	0.0112324	1.8e-08
rs576269767	ApoB_by_ApoA1	C	T	0.996163	0.27897	0.0341756	3.3e-16
rs150262789	ApoB_by_ApoA1	C	T	0.983855	0.0951041	0.016629	1.1e-08
rs1883711	ApoB_by_ApoA1	G	C	0.968793	-0.0890198	0.0119358	8.8e-14
rs6018652	ApoB_by_ApoA1	G	A	0.207471	0.027749	0.00502687	3.4e-08
rs1293261	ApoB	A	T	0.474824	-0.0243776	0.00412181	3.3e-09
rs11591147	ApoB	G	T	0.982543	0.323815	0.015704	1.8e-94
rs11206517	ApoB	T	G	0.966988	-0.0952718	0.0115367	1.5e-16
rs12239737	ApoB	T	A	0.665002	0.0449325	0.00442898	3.5e-24
rs12740374	ApoB	G	T	0.778936	0.115903	0.0049586	7.8e-121
rs553427	ApoB	C	T	0.482963	-0.0309179	0.00412208	6.4e-14
rs693	ApoB	G	A	0.479111	-0.0877224	0.00412312	1.9e-100
rs11127048	ApoB	G	A	0.385884	0.040686	0.00429918	3e-21
rs4299376	ApoB	G	T	0.323723	0.0478895	0.00441406	2e-27
rs12620918	ApoB	T	C	0.826015	-0.0299356	0.00544745	3.9e-08
rs7610507	ApoB	C	G	0.213472	-0.0283443	0.00504011	1.9e-08
rs1499279	ApoB	T	G	0.958377	0.0596608	0.0103591	8.4e-09
rs12916	ApoB	T	C	0.599659	-0.0590342	0.00420817	1e-44
rs7704651	ApoB	G	A	0.668857	-0.0248561	0.00438511	1.4e-08
rs4704834	ApoB	A	G	0.355972	-0.0449162	0.00429985	1.5e-25
rs6920309	ApoB	C	T	0.543151	0.0243583	0.00415082	4.4e-09
rs115740542	ApoB	T	C	0.926399	0.0494022	0.00793082	4.7e-10
rs72843670	ApoB	T	C	0.861632	-0.0364076	0.00595012	9.4e-10
rs4959063	ApoB	C	T	0.79261	-0.0311161	0.00510814	1.1e-09
rs72848251	ApoB	G	A	0.805325	-0.0517157	0.00534365	3.7e-22
rs12208357	ApoB	C	T	0.93	-0.0677003	0.0081062	6.7e-17
rs140570886	ApoB	T	C	0.984514	0.141754	0.0169604	6.4e-17
rs10260606	ApoB	G	C	0.817348	-0.0327546	0.00532405	7.6e-10
rs6601299	ApoB	T	C	0.100719	-0.0387853	0.00685675	1.5e-08
rs10096633	ApoB	C	T	0.876093	0.0406003	0.00624844	8.2e-11
rs10504255	ApoB	G	A	0.337042	0.0267141	0.00437679	1e-09
rs4876611	ApoB	A	G	0.279224	-0.0280321	0.00459355	1e-09
rs112875651	ApoB	G	A	0.607621	0.0668373	0.00428097	6e-55
rs115478735	ApoB	A	T	0.816696	-0.0567209	0.00533262	2e-26
rs102275	ApoB	T	C	0.65021	0.0393688	0.00431065	6.7e-20
rs964184	ApoB	G	C	0.13274	0.0756427	0.00607626	1.4e-35
rs59379014	ApoB	C	T	0.927136	-0.0655379	0.0079217	1.3e-16
rs770530123	ApoB	TATATA	T	0.589197	-0.0251757	0.00422158	2.5e-09
rs4766578	ApoB	T	A	0.496766	-0.0238175	0.00412982	8.1e-09
rs35596121	ApoB	C	CT	0.712152	0.0268886	0.00471938	1.2e-08
rs6602909	ApoB	T	C	0.671058	-0.0272472	0.00439206	5.5e-10
rs72694391	ApoB	T	C	0.517892	-0.0249671	0.00413713	1.6e-09
rs261290	ApoB	T	C	0.345355	0.0536278	0.00434549	5.4e-35
rs261334	ApoB	G	C	0.211753	0.0547489	0.00503708	1.6e-27
rs247616	ApoB	C	T	0.675301	0.0561441	0.00440689	3.5e-37
rs34042070	ApoB	C	G	0.813022	-0.0454725	0.00530804	1.1e-17
rs186021206	ApoB	G	A	0.993407	0.245632	0.0280138	1.8e-18
rs56325564	ApoB	G	A	0.517309	-0.0332508	0.00415357	1.2e-15
rs77542162	ApoB	A	G	0.977334	-0.144912	0.0138643	1.4e-25
rs73013139	ApoB	C	T	0.988828	0.107642	0.0197204	4.8e-08
rs147985405	ApoB	G	GA	0.880638	0.158966	0.00634397	1.4e-138
rs2738445	ApoB	C	T	0.415151	-0.0338535	0.00418113	5.6e-16
rs58542926	ApoB	C	T	0.925601	0.114534	0.00784275	2.7e-48
rs56113850	ApoB	T	C	0.420796	-0.0239612	0.00416839	9e-09
rs141810580	ApoB	A	AAAAC	0.947192	0.0651766	0.00920447	1.4e-12
rs111740474	ApoB	G	A	0.985295	-0.0996341	0.0178341	2.3e-08
rs112450640	ApoB	G	A	0.980495	0.351532	0.0149805	9.1e-122
rs118147862	ApoB	G	A	0.954236	0.401161	0.0101585	0
rs749132185	ApoB	T	C	0.967127	-0.0815517	0.0140496	6.5e-09
rs79701229	ApoB	G	A	0.986276	-0.123903	0.0180341	6.4e-12
rs3745151	ApoB	G	T	0.997549	0.422656	0.0426939	4.2e-23
rs1081105	ApoB	A	C	0.972379	-0.166668	0.0125821	4.7e-40
rs12691088	ApoB	G	A	0.979087	-0.144994	0.0154416	6e-21
rs576269767	ApoB	C	T	0.996163	0.254008	0.0346863	2.4e-13
rs74359223	ApoB	G	A	0.987248	-0.113854	0.0186421	1e-09
rs150262789	ApoB	C	T	0.983855	0.101874	0.0168775	1.6e-09
rs602662	ApoB	G	A	0.465629	-0.0297244	0.00412653	5.9e-13
rs2618566	ApoB	G	T	0.339706	0.0240134	0.00435304	3.5e-08
rs1883711	ApoB	G	C	0.968793	-0.105018	0.0121099	4.2e-18
rs6016505	ApoB	C	T	0.450462	-0.0261144	0.00412857	2.5e-10
rs9616847	ApoB	A	T	0.611728	-0.0243827	0.00424955	9.6e-09
rs2642439	bOHbutyrate	A	G	0.313203	0.0248664	0.00442316	1.9e-08
rs10127775	bOHbutyrate	A	T	0.394466	0.0309459	0.00419678	1.7e-13
rs585188	bOHbutyrate	G	A	0.744696	0.0439476	0.00470362	9.3e-21
rs9987289	bOHbutyrate	A	G	0.0908235	-0.0648127	0.00712714	9.6e-20
rs7831557	bOHbutyrate	G	A	0.482804	-0.0274428	0.00410784	2.4e-11
rs2645430	bOHbutyrate	A	G	0.426942	0.0312104	0.00417253	7.4e-14
rs7873387	bOHbutyrate	A	C	0.879389	-0.0342812	0.00628144	4.8e-08
rs2575876	bOHbutyrate	G	A	0.747993	0.0319159	0.00471825	1.3e-11
rs2419604	bOHbutyrate	A	G	0.276643	-0.0410568	0.00458077	3.2e-19
rs4520	bOHbutyrate	T	C	0.24532	0.0387186	0.00480225	7.5e-16
rs7953249	bOHbutyrate	G	A	0.410211	-0.0244662	0.00416537	4.3e-09
rs12314700	bOHbutyrate	A	T	0.814821	0.0339249	0.00528807	1.4e-10
rs145730801	bOHbutyrate	T	C	0.95554	0.0643177	0.0101285	2.2e-10
rs28929474	bOHbutyrate	C	T	0.97999	0.159726	0.0146573	1.2e-27
rs35853021	bOHbutyrate	G	T	0.642314	0.0302559	0.00427617	1.5e-12
rs588136	bOHbutyrate	C	T	0.21231	-0.0331961	0.00502154	3.8e-11
rs9930957	bOHbutyrate	C	T	0.840216	-0.0624432	0.00558598	5.2e-29
rs117643180	bOHbutyrate	C	A	0.974192	0.0823219	0.0129953	2.4e-10
rs429358	bOHbutyrate	T	C	0.845115	-0.0564519	0.00567174	2.4e-23
rs12976395	bOHbutyrate	G	C	0.495401	0.0247054	0.00440368	2e-08
rs375390883	Cholines	TAG	T	0.124643	-0.0357381	0.005851	1e-09
rs3768321	Cholines	G	T	0.80349	0.0267299	0.00488611	4.5e-08
rs11591147	Cholines	G	T	0.982536	0.109707	0.0147677	1.1e-13
rs1002687	Cholines	G	A	0.355261	-0.0736931	0.0040491	5.2e-74
rs12022410	Cholines	A	G	0.46779	-0.0252039	0.00390327	1.1e-10
rs3832016	Cholines	C	CT	0.214601	-0.0307388	0.00471708	7.2e-11
rs2642438	Cholines	A	G	0.296172	-0.0318852	0.00424558	5.9e-14
rs11122449	Cholines	C	T	0.255226	-0.0290803	0.0044536	6.6e-11
rs558971	Cholines	A	G	0.480931	-0.0219427	0.00388424	1.6e-08
rs907866	Cholines	G	A	0.556765	0.0371878	0.00391555	2.2e-21
rs12712940	Cholines	C	A	0.804338	0.0667235	0.00489464	2.6e-42
rs1260326	Cholines	T	C	0.395992	0.0645994	0.0039619	9.1e-60
rs3770586	Cholines	C	T	0.51602	0.0222426	0.00389414	1.1e-08
rs4860948	Cholines	T	A	0.755649	-0.0330627	0.00452381	2.7e-13
rs13107325	Cholines	C	T	0.925726	0.0498448	0.00739064	1.5e-11
rs5744552	Cholines	C	G	0.615871	-0.0320198	0.00398566	9.5e-16
rs6882345	Cholines	G	A	0.36715	-0.028416	0.0040169	1.5e-12
rs2844795	Cholines	C	T	0.480588	-0.0224748	0.00386354	6e-09
rs1131285	Cholines	C	G	0.351645	-0.0325161	0.00405196	1e-15
rs77021177	Cholines	G	A	0.389793	-0.0296725	0.0041599	9.8e-13
rs36018387	Cholines	C	T	0.894905	0.0419222	0.00634392	3.9e-11
rs140570886	Cholines	T	C	0.984503	0.122482	0.0159495	1.6e-14
rs1057558	Cholines	T	C	0.77966	0.0331305	0.00467993	1.4e-12
rs10653440	Cholines	C	CTCTT	0.714995	0.0256979	0.00436921	4.1e-09
rs9987289	Cholines	A	G	0.0908387	-0.0921117	0.00674575	1.9e-42
rs709822	Cholines	C	G	0.712833	-0.0241477	0.00428738	1.8e-08
rs17411168	Cholines	T	C	0.734795	-0.0329874	0.00439613	6.2e-14
rs2737214	Cholines	C	G	0.441471	-0.0244069	0.00393572	5.6e-10
rs112875651	Cholines	G	A	0.607663	0.0531437	0.00402531	8.5e-40
rs10810374	Cholines	A	C	0.751392	-0.031055	0.00451576	6.1e-12
rs2245793	Cholines	T	C	0.0981992	-0.0457621	0.00650616	2e-12
rs2740488	Cholines	A	C	0.734682	0.0479497	0.00440164	1.2e-27
rs635634	Cholines	C	T	0.816457	-0.0361163	0.00502499	6.6e-13
rs117488242	Cholines	A	G	0.868328	0.0390194	0.00600674	8.3e-11
rs148063610	Cholines	C	CAAATAAAT	0.763402	-0.0329915	0.00465697	1.4e-12
rs2792735	Cholines	G	A	0.279628	0.0352837	0.00431808	3.1e-16
rs10838724	Cholines	G	T	0.631188	0.0333767	0.00406377	2.2e-16
rs138263192	Cholines	A	AAAC	0.854975	-0.0316511	0.00551906	9.8e-09
rs138263192	Cholines	AAAC	A	0.997145	0.0101454	0.0402079	0.8
rs374209699	Cholines	GT	G	0.358325	0.0294775	0.00429443	6.7e-12
rs102275	Cholines	T	C	0.650249	0.0380768	0.00405371	5.8e-21
rs72997616	Cholines	C	A	0.905938	0.0675987	0.00667271	4e-24
rs525028	Cholines	G	A	0.291454	0.0670289	0.00428523	3.8e-55
rs544097327	Cholines	TTTTG	T	0.942747	0.0491905	0.00843137	5.4e-09
rs6606717	Cholines	A	C	0.476837	-0.0278082	0.00387321	7e-13
rs653178	Cholines	C	T	0.483953	-0.024447	0.00388347	3.1e-10
rs7979478	Cholines	A	G	0.38704	0.0320021	0.00401352	1.5e-15
rs865716	Cholines	A	T	0.500984	0.0307458	0.0039116	3.8e-15
rs12878212	Cholines	T	A	0.328173	-0.0236435	0.00415248	1.2e-08
rs1973688	Cholines	C	T	0.71749	0.0544456	0.00432212	2.2e-36
rs261290	Cholines	T	C	0.345352	0.146329	0.00408157	1.8e-281
rs1077835	Cholines	A	G	0.780289	-0.155281	0.00468357	4.9e-241
rs113298164	Cholines	C	T	0.998109	-0.432836	0.0442225	1.3e-22
rs3764261	Cholines	C	A	0.675552	-0.0982902	0.0041393	1.2e-124
rs4986970	Cholines	A	T	0.966071	0.0637435	0.0107414	2.9e-09
rs77303550	Cholines	C	T	0.807317	0.0278562	0.00492062	1.5e-08
rs2071379	Cholines	A	G	0.403742	0.0246442	0.00394694	4.3e-10
rs72836561	Cholines	C	T	0.968519	0.086474	0.0111018	6.7e-15
rs77960347	Cholines	A	G	0.986766	-0.310454	0.0169305	4.2e-75
rs117623631	Cholines	C	T	0.997761	-0.492629	0.0410595	3.6e-33
rs9304381	Cholines	C	T	0.181572	-0.0845505	0.00503142	2.3e-63
rs147985405	Cholines	G	GA	0.880654	0.0603218	0.00597963	6.2e-24
rs17699030	Cholines	A	G	0.966297	0.1182	0.0107275	3.1e-28
rs8107974	Cholines	A	T	0.924468	0.0887314	0.00734894	1.4e-33
rs1065853	Cholines	G	T	0.919422	0.126406	0.00715143	6.5e-70
rs5167	Cholines	T	G	0.647744	-0.0400445	0.00405316	5.1e-23
rs603985	Cholines	T	C	0.466321	-0.0261296	0.00389713	2e-11
rs1800961	Cholines	C	T	0.969806	0.0954274	0.0113229	3.5e-17
rs6090719	Cholines	T	G	0.254344	-0.0270819	0.0044937	1.7e-09
rs5754102	Cholines	C	A	0.816762	0.0372527	0.0050699	2e-13
rs1616691	Citrate	T	C	0.396199	0.0234663	0.00413802	1.4e-08
rs2808454	Citrate	A	T	0.456868	0.0542852	0.00406477	1.1e-40
rs146928721	Citrate	G	A	0.916824	-0.0425631	0.00735758	7.3e-09
rs3771962	Citrate	G	A	0.918402	-0.042446	0.00741154	1e-08
rs1047891	Citrate	C	A	0.684999	0.0408009	0.00435265	7e-21
rs141283512	Citrate	A	T	0.85315	0.0370711	0.00587358	2.8e-10
rs10008637	Citrate	T	C	0.53804	-0.0273744	0.00405702	1.5e-11
rs250438	Citrate	G	A	0.903124	-0.106875	0.00686665	1.3e-54
rs10073421	Citrate	T	G	0.538728	-0.0965773	0.00405838	3.6e-125
rs7710854	Citrate	A	G	0.883833	0.0623851	0.00631536	5.2e-23
rs6556314	Citrate	C	T	0.686752	-0.0263029	0.00435764	1.6e-09
rs780977479	Citrate	CCCG	C	0.406552	-0.0364561	0.00458404	1.8e-15
rs478281	Citrate	A	C	0.671081	0.0242811	0.00430834	1.7e-08
rs75474551	Citrate	G	T	0.908395	0.0438907	0.00702229	4.1e-10
rs2297374	Citrate	C	T	0.625451	-0.0234073	0.00418009	2.1e-08
rs782470771	Citrate	AAG	A	0.870023	-0.0620268	0.00601814	6.6e-25
rs28601761	Citrate	C	G	0.579865	-0.0460432	0.00414368	1.1e-28
rs7025554	Citrate	C	T	0.953992	-0.0634251	0.00966984	5.4e-11
rs529565	Citrate	T	C	0.683174	-0.0286148	0.00433472	4.1e-11
rs2182409	Citrate	C	T	0.716707	-0.0266467	0.00449058	3e-09
rs71463528	Citrate	T	TAAA	0.50256	0.0333475	0.00405864	2.1e-16
rs4418728	Citrate	G	T	0.549299	-0.0251142	0.00405998	6.2e-10
rs2896635	Citrate	T	A	0.31217	0.0282815	0.00435908	8.7e-11
rs174549	Citrate	G	A	0.693029	0.0343429	0.00436933	3.8e-15
rs2199766	Citrate	G	A	0.673454	0.0368223	0.00430919	1.3e-17
rs7139079	Citrate	G	A	0.40745	0.0450513	0.00412069	8e-28
rs7161374	Citrate	G	T	0.420864	-0.0260814	0.00409287	1.9e-10
rs28929474	Citrate	C	T	0.980029	0.0884475	0.01447	9.8e-10
rs147764722	Citrate	C	CCT	0.20588	-0.0318364	0.00507633	3.6e-10
rs28364406	Citrate	C	T	0.981862	0.103384	0.015256	1.2e-11
rs147233090	Citrate	C	T	0.975421	0.131817	0.013132	1e-23
rs72792415	Citrate	A	G	0.793988	0.0279123	0.00503144	2.9e-08
rs532802028	Citrate	C	T	0.993988	-0.217992	0.0282104	1.1e-14
rs371719800	Citrate	A	AT	0.770045	-0.142902	0.00530564	8.8e-160
rs372325888	Citrate	AG	A	0.815082	0.0918362	0.0052127	1.8e-69
rs548349872	Citrate	A	AT	0.796486	0.0412958	0.00508308	4.5e-16
rs56376587	Citrate	A	C	0.513514	0.0245679	0.00411347	2.3e-09
rs7262150	Citrate	T	C	0.761903	0.0267688	0.00479047	2.3e-08
rs715544	Citrate	G	A	0.907629	0.0390251	0.00712296	4.3e-08
rs1018764	Citrate	T	C	0.368108	0.0924989	0.00418129	1.9e-108
rs11591147	Clinical_LDL_C	G	T	0.982543	0.323797	0.015644	3.6e-95
rs11206517	Clinical_LDL_C	T	G	0.966988	-0.0984287	0.0114927	1.1e-17
rs12239737	Clinical_LDL_C	T	A	0.665002	0.0244904	0.00441207	2.8e-08
rs12740374	Clinical_LDL_C	G	T	0.778936	0.117024	0.00493966	4.5e-124
rs2807854	Clinical_LDL_C	T	C	0.326395	-0.0245715	0.00438807	2.1e-08
rs553427	Clinical_LDL_C	C	T	0.482963	-0.031181	0.00410634	3.1e-14
rs74410908	Clinical_LDL_C	T	A	0.48031	-0.0348009	0.00413941	4.2e-17
rs562338	Clinical_LDL_C	A	G	0.180384	-0.104385	0.00533121	2.3e-85
rs11127048	Clinical_LDL_C	G	A	0.385884	0.0258812	0.00428361	1.5e-09
rs4299376	Clinical_LDL_C	G	T	0.323723	0.048241	0.00439807	5.4e-28
rs1499279	Clinical_LDL_C	T	G	0.958377	0.0702165	0.0103204	1e-11
rs3846662	Clinical_LDL_C	A	G	0.575889	-0.0561315	0.0041571	1.5e-41
rs1895233	Clinical_LDL_C	G	T	0.455224	-0.0254065	0.00413614	8.1e-10
rs6882345	Clinical_LDL_C	G	A	0.367164	-0.0316803	0.00425461	9.6e-14
rs6920309	Clinical_LDL_C	C	T	0.543151	0.023224	0.00413567	2e-08
rs115740542	Clinical_LDL_C	T	C	0.926399	0.0607717	0.00790188	1.5e-14
rs72843670	Clinical_LDL_C	T	C	0.861632	-0.0378905	0.00592841	1.6e-10
rs147841808	Clinical_LDL_C	C	G	0.867699	-0.0503325	0.00618513	4e-16
rs3798167	Clinical_LDL_C	G	T	0.799907	0.0362236	0.00516525	2.3e-12
rs4722551	Clinical_LDL_C	T	C	0.8419	-0.0311136	0.00562176	3.1e-08
rs10260606	Clinical_LDL_C	G	C	0.817348	-0.0298522	0.0053032	1.8e-08
rs10953298	Clinical_LDL_C	C	T	0.764437	0.028206	0.0048644	6.7e-09
rs6601299	Clinical_LDL_C	T	C	0.100719	-0.0575878	0.00683087	3.4e-17
rs112875651	Clinical_LDL_C	G	A	0.607621	0.0474956	0.00426481	8.3e-29
rs2740488	Clinical_LDL_C	A	C	0.734687	0.0260499	0.00466253	2.3e-08
rs115478735	Clinical_LDL_C	A	T	0.816696	-0.0653267	0.00531181	9.2e-35
rs102275	Clinical_LDL_C	T	C	0.65021	0.0559811	0.00429402	7.5e-39
rs59379014	Clinical_LDL_C	C	T	0.927136	-0.0640451	0.00789112	4.8e-16
rs769211849	Clinical_LDL_C	CTTAT	C	0.774538	-0.0298544	0.00495188	1.7e-09
rs4766578	Clinical_LDL_C	T	A	0.496766	-0.0273451	0.00411419	3e-11
rs11066320	Clinical_LDL_C	A	G	0.426081	-0.0243783	0.00416949	5e-09
rs11621792	Clinical_LDL_C	C	T	0.546187	-0.0264839	0.00414689	1.7e-10
rs173539	Clinical_LDL_C	C	T	0.668706	0.0294153	0.00435619	1.5e-11
rs34042070	Clinical_LDL_C	C	G	0.813022	-0.0385089	0.0052882	3.3e-13
rs186021206	Clinical_LDL_C	G	A	0.993407	0.299509	0.0279062	7.1e-27
rs116403919	Clinical_LDL_C	G	A	0.686776	0.0301901	0.00487137	5.7e-10
rs4794048	Clinical_LDL_C	A	C	0.519202	-0.0336655	0.00412096	3.1e-16
rs77542162	Clinical_LDL_C	A	G	0.977334	-0.133729	0.0138111	3.6e-22
rs147985405	Clinical_LDL_C	G	GA	0.880638	0.153469	0.00631456	1.8e-130
rs2738445	Clinical_LDL_C	C	T	0.415151	-0.0298402	0.00416174	7.5e-13
rs58542926	Clinical_LDL_C	C	T	0.925601	0.0976272	0.00780639	6.9e-36
rs141810580	Clinical_LDL_C	A	AAAAC	0.947192	0.0802976	0.0091618	1.9e-18
rs111740474	Clinical_LDL_C	G	A	0.985295	-0.102117	0.0177514	8.8e-09
rs80168591	Clinical_LDL_C	G	A	0.986841	-0.152481	0.0199191	1.9e-14
rs112450640	Clinical_LDL_C	G	A	0.980495	0.436664	0.014911	1.6e-188
rs118147862	Clinical_LDL_C	G	A	0.954236	0.468389	0.0101114	0
rs749132185	Clinical_LDL_C	T	C	0.967127	-0.0799996	0.0139845	1.1e-08
rs183427010	Clinical_LDL_C	G	A	0.994199	-0.165459	0.028164	4.2e-09
rs3745151	Clinical_LDL_C	G	T	0.997549	0.484889	0.0424959	3.7e-30
rs1081105	Clinical_LDL_C	A	C	0.972379	-0.16192	0.0125237	3.1e-38
rs12691088	Clinical_LDL_C	G	A	0.979087	-0.172479	0.01537	3.2e-29
rs576269767	Clinical_LDL_C	C	T	0.996163	0.334972	0.0345254	3e-22
rs150262789	Clinical_LDL_C	C	T	0.983855	0.109676	0.0167992	6.6e-11
rs602662	Clinical_LDL_C	G	A	0.465629	-0.0269861	0.0041074	5e-11
rs2618566	Clinical_LDL_C	G	T	0.339706	0.0249446	0.00433639	8.8e-09
rs1883711	Clinical_LDL_C	G	C	0.968793	-0.0913953	0.0120636	3.6e-14
rs6016505	Clinical_LDL_C	C	T	0.450462	-0.0253942	0.00411278	6.6e-10
rs6065904	Clinical_LDL_C	G	A	0.785218	-0.0278206	0.00500103	2.7e-08
rs530650774	Creatinine	G	GA	0.66059	-0.0215226	0.00374527	9.1e-09
rs659437	Creatinine	T	C	0.161181	0.0273892	0.00481957	1.3e-08
rs1781221	Creatinine	A	C	0.396715	-0.0262134	0.00377087	3.6e-12
rs640134	Creatinine	G	A	0.773964	0.0264501	0.00422492	3.8e-10
rs12722725	Creatinine	T	C	0.872553	-0.0391155	0.00530296	1.6e-13
rs41305070	Creatinine	A	G	0.791511	0.0366267	0.00435606	4.2e-17
rs10926982	Creatinine	G	A	0.45926	0.0199931	0.00355355	1.8e-08
rs56019566	Creatinine	C	T	0.648388	0.0218485	0.00370366	3.7e-09
rs4293567	Creatinine	G	A	0.683793	-0.0227724	0.00379737	2e-09
rs1527649	Creatinine	C	T	0.200371	0.0251912	0.00441021	1.1e-08
rs6546861	Creatinine	C	T	0.772211	0.0287253	0.00421345	9.3e-12
rs17050272	Creatinine	G	A	0.590631	-0.024258	0.00359409	1.5e-11
rs13015552	Creatinine	C	T	0.616237	-0.0198517	0.00363952	4.9e-08
rs187355703	Creatinine	C	G	0.974499	-0.0829868	0.011308	2.2e-13
rs1047891	Creatinine	C	A	0.684664	-0.043873	0.00380817	1e-30
rs9989901	Creatinine	A	G	0.480387	0.0254498	0.00358298	1.2e-12
rs1050816	Creatinine	C	T	0.6714	0.0255762	0.00377265	1.2e-11
rs1381798	Creatinine	G	A	0.707685	0.0223964	0.00391114	1e-08
rs71627383	Creatinine	C	CA	0.722529	0.0254202	0.00431809	3.9e-09
rs2271386	Creatinine	G	A	0.850647	0.0339554	0.00496552	8e-12
rs7649167	Creatinine	T	C	0.675276	-0.0237075	0.00381028	4.9e-10
rs10008637	Creatinine	T	C	0.53784	-0.0520574	0.00355426	1.4e-48
rs3974479	Creatinine	A	G	0.522083	0.0274689	0.00356958	1.4e-14
rs2455357	Creatinine	A	G	0.293478	0.0255602	0.00434821	4.1e-09
rs767292631	Creatinine	GGCATTATT	G	0.574628	-0.031994	0.0035903	5e-19
rs111366116	Creatinine	C	T	0.887739	0.0336523	0.00563511	2.3e-09
rs16869404	Creatinine	T	C	0.898428	0.0331014	0.00588336	1.8e-08
rs200800380	Creatinine	T	C	0.459053	-0.0224459	0.00383969	5e-09
rs5030873	Creatinine	T	C	0.68651	-0.0391816	0.00382941	1.4e-24
rs3131643	Creatinine	G	A	0.840442	-0.0296468	0.00482191	7.8e-10
rs9272116	Creatinine	T	C	0.506915	-0.0282801	0.00353931	1.3e-15
rs199679345	Creatinine	C	CA	0.951717	0.0474035	0.00828162	1e-08
rs1317983	Creatinine	T	C	0.306479	-0.0287029	0.00384319	8.1e-14
rs4946935	Creatinine	A	G	0.28663	-0.0234383	0.00394003	2.7e-09
rs9373056	Creatinine	C	T	0.679446	0.0242181	0.00378965	1.7e-10
rs2279463	Creatinine	A	G	0.856666	-0.0501372	0.0050461	2.9e-23
rs62435145	Creatinine	G	T	0.308656	-0.0394349	0.00394841	1.7e-23
rs202123196	Creatinine	G	GC	0.71738	-0.0251049	0.00396846	2.5e-10
rs848476	Creatinine	G	A	0.291943	0.0259962	0.00389287	2.4e-11
rs7779671	Creatinine	A	G	0.492632	0.0212974	0.00355212	2e-09
rs10224002	Creatinine	A	G	0.710802	-0.0520189	0.00390335	1.6e-40
rs288766	Creatinine	A	T	0.351138	-0.0240336	0.00371895	1e-10
rs2921097	Creatinine	T	C	0.478826	0.0223365	0.00356372	3.7e-10
rs7831557	Creatinine	G	A	0.482672	-0.0201784	0.00354913	1.3e-08
rs10903343	Creatinine	T	C	0.464023	0.020718	0.00355051	5.4e-09
rs2119690	Creatinine	G	A	0.71146	0.0240183	0.00391015	8.1e-10
rs17786744	Creatinine	A	G	0.589349	-0.0257799	0.00361092	9.4e-13
rs184561571	Creatinine	G	A	0.934496	0.0420927	0.00717337	4.4e-09
rs11786896	Creatinine	C	T	0.949812	-0.0457746	0.00820667	2.4e-08
rs4744712	Creatinine	A	C	0.401196	0.0244808	0.00361691	1.3e-11
rs78017654	Creatinine	A	AT	0.913444	-0.0386024	0.00638501	1.5e-09
rs10821905	Creatinine	G	A	0.819957	0.031592	0.00462688	8.6e-12
rs7080838	Creatinine	C	T	0.430358	-0.0195883	0.00358919	4.8e-08
rs11564722	Creatinine	C	T	0.759259	0.0245457	0.00419369	4.8e-09
rs81205	Creatinine	A	C	0.534381	-0.0242415	0.00362559	2.3e-11
rs55842281	Creatinine	A	G	0.35654	0.0212698	0.00372727	1.2e-08
rs55733296	Creatinine	G	A	0.961195	-0.0819031	0.00916865	4.1e-19
rs542695580	Creatinine	C	CT	0.628965	0.0297489	0.00384292	9.8e-15
rs964184	Creatinine	G	C	0.132825	0.0565271	0.0052132	2.2e-27
rs10744602	Creatinine	C	A	0.176241	0.026878	0.00466947	8.6e-09
rs10459101	Creatinine	G	T	0.799542	0.0263262	0.00442689	2.7e-09
rs1717200	Creatinine	A	G	0.520139	-0.0267254	0.00354912	5.1e-14
rs2467853	Creatinine	T	G	0.624835	-0.0448248	0.0036597	1.7e-34
rs5812700	Creatinine	C	CGA	0.745763	0.0293053	0.0041328	1.3e-12
rs199875356	Creatinine	CT	C	0.452047	-0.0254932	0.00357653	1e-12
rs77924615	Creatinine	G	A	0.804353	0.0529438	0.00449585	5.2e-32
rs12927956	Creatinine	C	T	0.778366	-0.0238523	0.00426717	2.3e-08
rs445537	Creatinine	A	G	0.532598	-0.026228	0.00358105	2.4e-13
rs111653425	Creatinine	C	T	0.98771	-0.142227	0.0161309	1.2e-18
rs375479842	Creatinine	C	CT	0.774512	0.038906	0.00436741	5.2e-19
rs8074363	Creatinine	T	C	0.225358	-0.0317264	0.00449075	1.6e-12
rs11657044	Creatinine	T	C	0.166703	0.0457161	0.00477309	9.9e-22
rs8096658	Creatinine	C	G	0.514391	-0.0272076	0.00358535	3.2e-14
rs35709439	Creatinine	C	T	0.812583	0.0325649	0.0045373	7.1e-13
rs1065853	Creatinine	G	T	0.919518	-0.0381195	0.00653447	5.4e-09
rs6059973	Creatinine	A	T	0.504528	-0.026391	0.00357858	1.6e-13
rs6127099	Creatinine	A	T	0.721058	0.0234902	0.0040415	6.2e-09
rs5750561	Creatinine	A	T	0.401445	-0.0278352	0.00362078	1.5e-14
rs764992666	DHA_pct	TCTTAAAGTGTTCAGCACTCCC	T	0.397328	-0.0313269	0.00408836	1.8e-14
rs676210	DHA_pct	G	A	0.794219	-0.0362521	0.00491785	1.7e-13
rs11681659	DHA_pct	C	T	0.283535	0.0272708	0.00440326	5.9e-10
rs6452788	DHA_pct	G	A	0.760042	-0.0265588	0.004674	1.3e-08
rs272888	DHA_pct	T	C	0.293034	-0.0252022	0.00437739	8.5e-09
rs16891156	DHA_pct	A	C	0.97964	-0.103296	0.0141079	2.4e-13
rs10455872	DHA_pct	A	G	0.921013	-0.0822512	0.00739599	9.9e-29
rs77753174	DHA_pct	A	G	0.828766	0.0357394	0.00534782	2.3e-11
rs328	DHA_pct	C	G	0.899718	-0.0925597	0.00662615	2.4e-44
rs7924036	DHA_pct	G	T	0.495782	-0.045521	0.00398747	3.5e-30
rs61886804	DHA_pct	T	G	0.799762	-0.0277284	0.00498419	2.6e-08
rs174528	DHA_pct	T	C	0.622767	0.250864	0.00410263	0
rs72924290	DHA_pct	T	C	0.964519	-0.0934442	0.0111967	7.1e-17
rs2229738	DHA_pct	C	T	0.933986	0.128397	0.00798556	3.6e-58
rs499974	DHA_pct	C	A	0.842513	0.0367427	0.00547509	1.9e-11
rs964184	DHA_pct	G	C	0.132767	-0.0691171	0.00586382	4.6e-32
rs45611741	DHA_pct	C	T	0.991811	0.157867	0.0230195	7e-12
rs9563335	DHA_pct	A	G	0.138428	0.0446766	0.00775963	8.5e-09
rs1532085	DHA_pct	A	G	0.386032	0.0581405	0.00409769	1.1e-45
rs1800588	DHA_pct	C	T	0.784481	-0.0677672	0.0048429	1.7e-44
rs72789541	DHA_pct	T	A	0.704027	0.0796479	0.00437718	5.5e-74
rs72836561	DHA_pct	C	T	0.968519	0.0747647	0.0114233	6e-11
rs16940904	DHA_pct	C	T	0.773434	0.038921	0.00478564	4.2e-16
rs58542926	DHA_pct	C	T	0.925621	0.0437276	0.0076096	9.1e-09
rs439401	DHA_pct	T	C	0.361433	0.0231316	0.00414599	2.4e-08
rs2081194	DHA_pct	G	C	0.398668	-0.0246579	0.00418282	3.7e-09
rs2294919	DHA_pct	C	T	0.752068	0.0269599	0.00463855	6.2e-09
rs11591147	DHA	G	T	0.982536	0.112079	0.0149419	6.3e-14
rs638714	DHA	G	T	0.654035	0.0376253	0.00413673	9.4e-20
rs660240	DHA	T	C	0.215293	-0.0431485	0.00477367	1.6e-19
rs11122450	DHA	T	G	0.388517	-0.0221396	0.00402326	3.7e-08
rs562338	DHA	A	G	0.180412	-0.051086	0.00508978	1e-23
rs1260326	DHA	T	C	0.395992	0.0478469	0.00400686	7.2e-33
rs6717316	DHA	G	A	0.329952	0.023185	0.00416257	2.5e-08
rs113279230	DHA	C	CT	0.826002	-0.0285919	0.00522321	4.4e-08
rs11681659	DHA	C	T	0.283535	0.0305945	0.00432797	1.6e-12
rs4860987	DHA	A	T	0.741388	-0.0382907	0.00473652	6.3e-16
rs273912	DHA	G	T	0.292916	-0.0260377	0.00430356	1.4e-09
rs748543364	DHA	AG	A	0.654332	-0.0264866	0.00428934	6.6e-10
rs75398113	DHA	G	C	0.905448	0.0399817	0.00674141	3e-09
rs73109460	DHA	G	A	0.876386	0.0352118	0.00599671	4.3e-09
rs10653440	DHA	C	CTCTT	0.714995	0.0297343	0.00441995	1.7e-11
rs9987289	DHA	A	G	0.0908387	-0.0564948	0.00682548	1.3e-16
rs117026536	DHA	G	T	0.900107	-0.0368474	0.00653641	1.7e-08
rs112875651	DHA	G	A	0.607663	0.0492908	0.00407289	1e-33
rs1800978	DHA	C	G	0.876012	0.0348568	0.00597501	5.4e-09
rs2807967	DHA	T	C	0.281883	-0.0252475	0.0043751	7.9e-09
rs7924036	DHA	G	T	0.495782	-0.0346448	0.00392031	9.8e-19
rs55891451	DHA	A	C	0.79828	-0.03156	0.00490048	1.2e-10
rs174528	DHA	T	C	0.622767	0.264797	0.00403063	0
rs72924290	DHA	T	C	0.964519	-0.0888161	0.0110002	6.8e-16
rs116956494	DHA	C	T	0.992377	0.141687	0.0228792	5.9e-10
rs2229738	DHA	C	T	0.933986	0.126023	0.00784542	4.6e-58
rs673335	DHA	T	C	0.840248	0.056988	0.00535167	1.8e-26
rs525028	DHA	G	A	0.291454	0.0300942	0.00432096	3.3e-12
rs78689694	DHA	G	C	0.866638	-0.0405572	0.00577456	2.2e-12
rs12872990	DHA	A	G	0.293198	0.0247993	0.00450626	3.7e-08
rs139974673	DHA	T	C	0.974084	-0.0706679	0.0123542	1.1e-08
rs1973688	DHA	C	T	0.71749	0.0399114	0.00437361	7.1e-20
rs261291	DHA	T	C	0.643927	-0.113799	0.00409845	1.1e-169
rs1077835	DHA	A	G	0.780289	-0.12734	0.00473936	5.1e-159
rs113298164	DHA	C	T	0.998109	-0.37662	0.0447493	3.9e-17
rs72789541	DHA	T	A	0.704027	0.07999	0.00430253	3.8e-77
rs3764261	DHA	C	A	0.675552	-0.0387914	0.00418724	2e-20
rs4986970	DHA	A	T	0.966071	0.0683276	0.0108658	3.2e-10
rs72836561	DHA	C	T	0.968519	0.06284	0.0112288	2.2e-08
rs16940904	DHA	C	T	0.773434	0.0389871	0.00470419	1.2e-16
rs77960347	DHA	A	G	0.986766	-0.139034	0.0171306	4.8e-16
rs9304381	DHA	C	T	0.181572	-0.0496313	0.00509088	1.9e-22
rs555455340	DHA	C	T	0.990052	0.112595	0.0204947	3.9e-08
rs147985405	DHA	G	GA	0.880654	0.0422616	0.00605007	2.8e-12
rs150057262	DHA	C	G	0.987723	0.160037	0.0191295	6e-17
rs58542926	DHA	C	T	0.925621	0.119759	0.00747969	1.1e-57
rs1065853	DHA	G	T	0.919422	0.0757245	0.00723569	1.2e-25
rs190921611	DHA	G	A	0.688917	-0.0314655	0.00457635	6.2e-12
rs641738	DHA	C	T	0.560627	-0.0223846	0.00397429	1.8e-08
rs79687284	Gln	G	C	0.965388	-0.155571	0.0113041	4.3e-43
rs1260326	Gln	T	C	0.395949	-0.0789422	0.00421761	3.6e-78
rs62182473	Gln	C	T	0.734719	0.0707191	0.00468972	2.2e-51
rs2061146	Gln	A	G	0.711502	0.031157	0.00521383	2.3e-09
rs4673538	Gln	C	T	0.629674	-0.0240233	0.00430464	2.4e-08
rs838737	Gln	G	A	0.434528	0.0234551	0.00416218	1.7e-08
rs1274961	Gln	T	C	0.21714	0.0296721	0.00500127	3e-09
rs36059845	Gln	A	ATTGT	0.62591	-0.0263561	0.00436208	1.5e-09
rs56156703	Gln	A	T	0.502083	0.0418425	0.00412999	4e-24
rs34907038	Gln	C	T	0.994619	-0.220114	0.0298287	1.6e-13
rs28362590	Gln	G	T	0.245593	0.0262054	0.00479807	4.7e-08
rs35261542	Gln	C	A	0.739068	-0.0302132	0.00470514	1.4e-10
rs781665199	Gln	TGTGA	T	0.619465	0.0237306	0.00425743	2.5e-08
rs9482770	Gln	T	C	0.551289	0.0323379	0.00416649	8.4e-15
rs11422720	Gln	G	GC	0.776947	0.0361623	0.00498015	3.8e-13
rs58673065	Gln	A	G	0.77074	-0.0298844	0.00490242	1.1e-09
rs782470771	Gln	AAG	A	0.869977	-0.0708927	0.00614555	8.7e-31
rs56335308	Gln	G	A	0.972632	-0.117482	0.0126332	1.4e-20
rs140440674	Gln	C	G	0.996296	0.22476	0.034033	4e-11
rs28601761	Gln	C	G	0.579881	-0.0316719	0.00423248	7.3e-14
rs11993225	Gln	A	C	0.730098	-0.0259672	0.00463689	2.1e-08
rs4237150	Gln	G	C	0.596562	-0.0330083	0.00420591	4.2e-15
rs10811663	Gln	G	A	0.913533	0.048147	0.00804615	2.2e-09
rs1750768	Gln	C	T	0.958059	-0.0565226	0.0103452	4.7e-08
rs17096421	Gln	A	T	0.943586	0.0513762	0.00907021	1.5e-08
rs7078003	Gln	C	T	0.821522	-0.104082	0.00539996	8.8e-83
rs185803104	Gln	G	T	0.99698	0.213455	0.0376597	1.4e-08
rs11386117	Gln	C	CA	0.532204	0.0242117	0.00413313	4.7e-09
rs2168101	Gln	C	A	0.691714	0.0658561	0.00460998	2.7e-46
rs10832250	Gln	A	T	0.850371	0.033394	0.00609381	4.3e-08
rs7925445	Gln	A	G	0.443846	-0.0285458	0.00416485	7.2e-12
rs78431863	Gln	C	T	0.958775	-0.0794215	0.0104266	2.6e-14
rs10849008	Gln	T	C	0.618825	-0.0300893	0.00426401	1.7e-12
rs117433039	Gln	T	C	0.96831	0.0785461	0.0118012	2.8e-11
rs77503738	Gln	A	G	0.998327	0.382943	0.0504695	3.3e-14
rs113674212	Gln	C	A	0.931833	-0.134105	0.00819183	3.1e-60
rs2939302	Gln	G	A	0.816802	0.250009	0.00532809	0
rs117405300	Gln	C	T	0.984081	0.146679	0.0185154	2.3e-15
rs545103933	Gln	T	G	0.994036	0.179847	0.0280014	1.3e-10
rs17122673	Gln	T	C	0.893154	-0.0795089	0.00671362	2.3e-32
rs7966322	Gln	C	T	0.460065	0.0244282	0.00445027	4e-08
rs1998848	Gln	G	A	0.989468	-0.166954	0.0209281	1.5e-15
rs147773754	Gln	C	T	0.995843	0.264975	0.0329967	9.7e-16
rs12881221	Gln	C	T	0.84381	-0.0391032	0.00573133	8.9e-12
rs7147721	Gln	A	G	0.537933	-0.026091	0.00415066	3.3e-10
rs28929474	Gln	C	T	0.980022	-0.0905463	0.0147746	8.9e-10
rs35007880	Gln	G	T	0.486414	-0.0331051	0.00416726	2e-15
rs562771447	Gln	T	TA	0.883299	0.036443	0.0064525	1.6e-08
rs904538	Gln	C	A	0.537406	-0.0270655	0.00413851	6.2e-11
rs2039098	Gln	C	T	0.402846	0.0241636	0.00419511	8.4e-09
rs738408	Gln	C	T	0.78346	-0.0323695	0.00500826	1e-10
rs79687284	Glucose	G	C	0.965337	-0.0717846	0.0112091	1.5e-10
rs79165612	Glucose	A	C	0.899116	0.0377312	0.00680849	3e-08
rs5835988	Glucose	T	TG	0.5954	0.024424	0.00417379	4.9e-09
rs560887	Glucose	T	C	0.295543	-0.103814	0.0044793	7.9e-119
rs11720108	Glucose	C	T	0.754514	0.0432911	0.00476183	9.8e-20
rs111901248	Glucose	T	C	0.889222	0.0376477	0.00652685	8e-09
rs9873618	Glucose	G	A	0.708977	0.0480294	0.00451513	2e-26
rs55881843	Glucose	G	A	0.860841	0.0354569	0.00593754	2.3e-09
rs13169290	Glucose	G	A	0.729818	0.0266412	0.00460648	7.3e-09
rs3778321	Glucose	G	A	0.822354	0.0338077	0.00534814	2.6e-10
rs6972516	Glucose	G	T	0.468486	-0.0368229	0.00410582	3e-19
rs550260995	Glucose	A	AT	0.823179	-0.0309103	0.00556479	2.8e-08
rs730497	Glucose	G	A	0.821973	-0.0707188	0.00535146	7.2e-40
rs13266634	Glucose	C	T	0.69284	0.032073	0.00443882	5e-13
rs1333051	Glucose	A	T	0.863576	0.035358	0.00596166	3e-09
rs782134971	Glucose	GAAACTGCC	G	0.746896	-0.0281236	0.0047054	2.3e-09
rs566372607	Glucose	G	T	0.611932	0.0463861	0.00424928	9.6e-28
rs12775580	Glucose	C	T	0.910205	0.0407977	0.00717961	1.3e-08
rs34872471	Glucose	T	C	0.707789	-0.0380775	0.00449792	2.5e-17
rs76895963	Glucose	T	G	0.979445	0.0916521	0.0159229	8.6e-09
rs7137828	Glucose	C	T	0.484109	-0.0260567	0.00410597	2.2e-10
rs1696359	Glucose	T	C	0.340882	0.0252107	0.00432488	5.6e-09
rs4325403	Glucose	T	A	0.779217	-0.0295944	0.00498852	3e-09
rs62073233	Glucose	G	C	0.78721	0.0339922	0.00563565	1.6e-09
rs1801133	Gly	G	A	0.662601	-0.0231927	0.00410819	1.6e-08
rs7515955	Gly	A	T	0.665137	-0.0415402	0.00412845	8.1e-24
rs561931	Gly	A	G	0.419038	-0.0288318	0.00395375	3e-13
rs79687284	Gly	G	C	0.965352	-0.0675314	0.0106638	2.4e-10
rs36105243	Gly	C	G	0.652878	-0.0262933	0.0040685	1e-10
rs9749877	Gly	T	C	0.369747	0.0250016	0.00402194	5.1e-10
rs115357300	Gly	G	A	0.989515	-0.110305	0.0196684	2e-08
rs10165384	Gly	A	G	0.983046	-0.105252	0.0151439	3.6e-12
rs185444730	Gly	G	C	0.993656	-0.177981	0.0264742	1.8e-11
rs116695863	Gly	T	C	0.986861	0.125337	0.0177466	1.6e-12
rs111960908	Gly	A	G	0.982449	0.0893671	0.0148813	1.9e-09
rs528951785	Gly	C	G	0.983137	0.107536	0.0163061	4.3e-11
rs114339247	Gly	G	T	0.984001	0.0893375	0.0160216	2.5e-08
rs148805075	Gly	A	C	0.990355	-0.213409	0.0212102	8.2e-24
rs139109203	Gly	G	A	0.994171	-0.273993	0.0272706	9.5e-24
rs190457931	Gly	G	A	0.997599	-0.231208	0.041068	1.8e-08
rs149399489	Gly	G	A	0.990491	-0.14538	0.020611	1.7e-12
rs140729377	Gly	C	T	0.989445	-0.191679	0.019694	2.2e-22
rs72997685	Gly	T	C	0.945459	-0.068978	0.008516	5.5e-16
rs145006403	Gly	G	T	0.990744	-0.202649	0.0206798	1.1e-22
rs185429841	Gly	C	G	0.998863	-0.431383	0.0588096	2.2e-13
rs116598794	Gly	C	G	0.995408	0.18831	0.0286613	5e-11
rs79347628	Gly	G	A	0.98887	0.101743	0.0185738	4.3e-08
rs148372684	Gly	G	A	0.992861	-0.132688	0.0237098	2.2e-08
rs13013076	Gly	C	G	0.922077	-0.0723681	0.00722502	1.3e-23
rs147908012	Gly	A	G	0.993982	0.150757	0.0259931	6.6e-09
rs1047891	Gly	C	A	0.685044	-0.535734	0.00417367	0
rs139488844	Gly	C	T	0.997611	0.276858	0.0399564	4.2e-12
rs547575279	Gly	G	T	0.986425	0.12172	0.0200662	1.3e-09
rs547975976	Gly	G	C	0.997281	-0.226963	0.038952	5.7e-09
rs77593502	Gly	A	T	0.92632	0.0554934	0.00752643	1.7e-13
rs116364052	Gly	G	C	0.98955	-0.109893	0.0193482	1.3e-08
rs149521206	Gly	T	C	0.991979	0.140595	0.024252	6.7e-09
rs2972154	Gly	C	T	0.461158	0.0221527	0.00389139	1.3e-08
rs527620413	Gly	G	GT	0.87543	-0.0335864	0.00594118	1.6e-08
rs759629469	Gly	AT	A	0.689238	-0.028606	0.00453901	2.9e-10
rs6792028	Gly	G	A	0.602004	0.0266481	0.00400845	3e-11
rs149080804	Gly	G	A	0.998608	0.518812	0.0522682	3.2e-23
rs10934753	Gly	G	A	0.582884	-0.0690103	0.00395738	4.2e-68
rs61789561	Gly	G	A	0.804066	-0.0268925	0.00491172	4.4e-08
rs1965869	Gly	T	C	0.28428	0.0239642	0.00432604	3e-08
rs13107325	Gly	C	T	0.92569	0.0493389	0.00742301	3e-11
rs72754154	Gly	G	A	0.949536	-0.0494337	0.00890901	2.9e-08
rs7704653	Gly	A	G	0.27597	0.0305824	0.00440307	3.8e-12
rs11242109	Gly	G	T	0.520944	-0.022428	0.00389601	8.6e-09
rs551032	Gly	T	C	0.543859	-0.0239929	0.00396934	1.5e-09
rs7800001	Gly	T	C	0.244725	-0.0722484	0.00454641	7.3e-57
rs13251338	Gly	T	C	0.591469	-0.0275627	0.00412163	2.3e-11
rs4240624	Gly	G	A	0.0907657	0.127021	0.00678402	3.2e-78
rs192322963	Gly	G	A	0.974557	-0.0823007	0.0125229	5e-11
rs7828742	Gly	A	G	0.400205	0.0237131	0.00400059	3.1e-09
rs28601761	Gly	C	G	0.579843	-0.0609019	0.00399298	1.6e-52
rs2026972	Gly	G	C	0.691672	0.0818916	0.00422674	1.3e-83
rs2168101	Gly	C	A	0.691807	0.0295402	0.00435406	1.2e-11
rs777622673	Gly	ACCT	A	0.464657	-0.0274123	0.00392551	2.9e-12
rs11045886	Gly	A	C	0.834882	-0.029752	0.00527234	1.7e-08
rs12312144	Gly	C	A	0.819201	-0.0477506	0.00506776	4.4e-21
rs2711697	Gly	A	C	0.63005	-0.0270955	0.00402873	1.7e-11
rs2657879	Gly	A	G	0.817465	-0.0476182	0.00503187	3e-21
rs11172190	Gly	C	T	0.496296	-0.0232116	0.00390627	2.8e-09
rs10783946	Gly	C	T	0.650917	-0.0230334	0.0040922	1.8e-08
rs9532939	Gly	T	A	0.65454	-0.0240122	0.00425826	1.7e-08
rs2812208	Gly	G	C	0.979332	-0.0755774	0.0136902	3.4e-08
rs575471369	Gly	A	AT	0.51306	-0.0229171	0.0039829	8.7e-09
rs28364406	Gly	C	T	0.981869	-0.0831501	0.0147112	1.6e-08
rs149181595	Gly	A	C	0.972405	-0.0925017	0.0118979	7.6e-15
rs34945403	Gly	A	G	0.932372	0.0638809	0.0080262	1.7e-15
rs79261454	Gly	C	T	0.911642	-0.0400904	0.00688234	5.7e-09
rs4889229	Gly	C	T	0.0825838	-0.117698	0.00709183	7.4e-62
rs8044232	Gly	C	T	0.0267059	-0.142559	0.0121425	7.9e-32
rs141686321	Gly	T	C	0.968919	0.0690785	0.0113758	1.3e-09
rs76975491	Gly	C	CT	0.485489	-0.0399933	0.00391509	1.7e-24
rs553564605	Gly	T	A	0.718148	-0.0250408	0.00453855	3.4e-08
rs11666281	Gly	C	T	0.745751	0.0360687	0.00447285	7.4e-16
rs56113850	Gly	T	C	0.420828	0.0218076	0.00394889	3.3e-08
rs6424109	GlycA	C	A	0.125431	-0.035818	0.00615425	5.9e-09
rs188468174	GlycA	C	T	0.985159	0.107527	0.017141	3.5e-10
rs182050989	GlycA	C	T	0.97186	-0.072954	0.0123611	3.6e-09
rs12239736	GlycA	T	A	0.658766	0.0389781	0.00434348	2.9e-19
rs4459081	GlycA	G	C	0.350215	-0.0328253	0.00429095	2e-14
rs12032372	GlycA	T	C	0.790853	0.0302589	0.00500256	1.5e-09
rs529511010	GlycA	G	GA	0.722264	0.0275025	0.00467738	4.1e-09
rs56188865	GlycA	T	C	0.627785	0.0284892	0.00423459	1.7e-11
rs676210	GlycA	G	A	0.794234	0.0280863	0.00503333	2.4e-08
rs1260326	GlycA	T	C	0.396018	0.101134	0.00417205	8.2e-130
rs6734238	GlycA	A	G	0.597083	-0.0246657	0.00416209	3.1e-09
rs564608706	GlycA	A	AAAC	0.697837	-0.0287501	0.00517356	2.7e-08
rs572767724	GlycA	C	CA	0.602921	-0.0284008	0.00445294	1.8e-10
rs79287178	GlycA	G	A	0.968897	-0.0987584	0.0123737	1.4e-15
rs2070634	GlycA	T	G	0.485682	-0.0372031	0.00410331	1.2e-19
rs13108218	GlycA	A	G	0.384645	0.0387648	0.00422617	4.6e-20
rs7697204	GlycA	C	T	0.258837	-0.030636	0.00467497	5.6e-11
rs6054	GlycA	C	T	0.994256	-0.156292	0.027844	2e-08
rs11429307	GlycA	G	GT	0.808483	-0.028463	0.00520354	4.5e-08
rs6452937	GlycA	A	G	0.860604	0.0328491	0.00591352	2.8e-08
rs72801474	GlycA	G	A	0.907336	0.0421732	0.00704856	2.2e-09
rs1801020	GlycA	A	G	0.252839	-0.0266138	0.00472029	1.7e-08
rs144861591	GlycA	C	T	0.924475	0.0437027	0.00777651	1.9e-08
rs201951562	GlycA	A	C	0.722294	-0.0271958	0.00472725	8.8e-09
rs9260194	GlycA	C	G	0.511331	-0.0344827	0.00411641	5.4e-17
rs1005599	GlycA	G	C	0.289198	-0.0533982	0.00452927	4.4e-32
rs1548306	GlycA	A	T	0.337505	-0.0494261	0.00432556	3.1e-30
rs12208357	GlycA	C	T	0.93	-0.0473486	0.00802661	3.7e-09
rs16891156	GlycA	A	C	0.979649	0.1029	0.0144354	1e-12
rs10455872	GlycA	A	G	0.921013	0.0776147	0.00756625	1.1e-24
rs62466318	GlycA	C	T	0.7958	0.0852219	0.00508542	4.9e-63
rs1915986	GlycA	A	G	0.495512	0.0239287	0.00410124	5.4e-09
rs6601299	GlycA	T	C	0.100719	-0.0670658	0.00679004	5.2e-23
rs4841472	GlycA	T	G	0.634832	-0.0296649	0.0042655	3.5e-12
rs13258934	GlycA	C	A	0.530978	-0.0235492	0.0041416	1.3e-08
rs117026536	GlycA	G	T	0.900082	0.0881344	0.00680344	2.2e-38
rs59296513	GlycA	G	A	0.679585	0.0244266	0.00440261	2.9e-08
rs55780214	GlycA	T	A	0.712316	0.0319041	0.00453733	2e-12
rs112875651	GlycA	G	A	0.607621	0.0710206	0.00423932	5.4e-63
rs113354603	GlycA	G	A	0.929269	-0.12804	0.00847641	1.5e-51
rs687621	GlycA	A	G	0.681106	-0.0298858	0.0043802	8.9e-12
rs764353259	GlycA	AT	A	0.493632	0.0283809	0.00409533	4.2e-12
rs563557217	GlycA	G	GT	0.530919	0.024348	0.0041207	3.4e-09
rs964184	GlycA	G	C	0.13274	0.10555	0.00601795	7.2e-69
rs45611741	GlycA	C	T	0.991808	-0.181164	0.0236181	1.7e-14
rs1945391	GlycA	A	T	0.612242	-0.0326323	0.00419975	7.8e-15
rs112771035	GlycA	C	G	0.92863	-0.0527245	0.00792208	2.8e-11
rs567382472	GlycA	C	CT	0.769168	0.0277822	0.00490083	1.4e-08
rs71435622	GlycA	A	AT	0.711922	-0.0261991	0.00472127	2.9e-08
rs17105232	GlycA	G	A	0.752225	-0.0301066	0.0047594	2.5e-10
rs28929474	GlycA	C	T	0.980027	0.28097	0.0146277	3.2e-82
rs150844304	GlycA	A	C	0.974329	-0.0731027	0.0129218	1.5e-08
rs28487964	GlycA	T	A	0.971887	-0.0703632	0.0128753	4.6e-08
rs1132812	GlycA	A	G	0.480755	0.0232252	0.00408735	1.3e-08
rs80229424	GlycA	C	T	0.966728	-0.076632	0.0113771	1.6e-11
rs142665473	GlycA	G	A	0.965482	0.0771887	0.0113327	9.7e-12
rs377661799	GlycA	A	AT	0.942549	-0.113425	0.00904495	4.5e-36
rs552489131	GlycA	G	A	0.98497	-0.137806	0.0192173	7.4e-13
rs9938539	GlycA	T	C	0.642511	-0.0539391	0.0043576	3.4e-35
rs77303550	GlycA	C	T	0.807295	-0.164358	0.00517872	4.8e-221
rs144463780	GlycA	G	A	0.992706	-0.183193	0.0252071	3.7e-13
rs2925979	GlycA	T	C	0.301051	0.0296424	0.00444306	2.5e-11
rs1801689	GlycA	A	C	0.969474	0.0729028	0.0118713	8.2e-10
rs116843064	GlycA	G	A	0.980149	0.0993193	0.0146518	1.2e-11
rs58542926	GlycA	C	T	0.925601	0.056681	0.00778845	3.4e-13
rs2445818	GlycA	A	G	0.0676327	-0.0445223	0.00811585	4.1e-08
rs75627662	GlycA	C	T	0.79394	-0.028917	0.0050522	1e-08
rs59774409	GlycA	C	T	0.916937	-0.0860381	0.0073788	2e-31
rs149807892	GlycA	C	T	0.984177	0.120812	0.0165799	3.2e-13
rs10405357	GlycA	T	C	0.561072	-0.0229218	0.00412941	2.8e-08
rs370692925	GlycA	CTG	C	0.478265	0.0228458	0.00411224	2.8e-08
rs2294915	GlycA	C	T	0.7682	0.0335143	0.00484791	4.7e-12
rs193084249	HDL_C	A	G	0.976638	0.107336	0.012463	7.2e-18
rs3768321	HDL_C	G	T	0.803476	0.0420588	0.00464887	1.5e-19
rs140584594	HDL_C	A	G	0.269899	-0.0252058	0.00412974	1e-09
rs267738	HDL_C	T	G	0.780348	-0.0275649	0.00445081	5.9e-10
rs61805076	HDL_C	T	C	0.66595	0.0291046	0.00390554	9.2e-14
rs2642438	HDL_C	A	G	0.29615	-0.0357106	0.00403954	9.5e-19
rs4846921	HDL_C	G	A	0.386768	-0.0488588	0.00378365	3.8e-38
rs35633876	HDL_C	G	T	0.518142	0.0234348	0.00370538	2.5e-10
rs676210	HDL_C	G	A	0.794234	-0.0695041	0.00454832	1e-52
rs5835988	HDL_C	T	TG	0.595434	-0.033704	0.00376061	3.2e-19
rs1047891	HDL_C	C	A	0.685016	0.0231158	0.00397262	5.9e-09
rs78058190	HDL_C	G	A	0.949892	0.0606726	0.00954959	2.1e-10
rs2943650	HDL_C	C	T	0.355246	0.0407191	0.00384791	3.6e-26
rs71336055	HDL_C	C	T	0.880275	-0.0336677	0.00569199	3.3e-09
rs13107325	HDL_C	C	T	0.925718	0.0745959	0.00703257	2.8e-26
rs189866430	HDL_C	T	A	0.993233	0.159015	0.0237103	2e-11
rs11429307	HDL_C	G	GT	0.808483	0.0401987	0.00470305	1.3e-17
rs2307111	HDL_C	T	C	0.603405	-0.0248324	0.00377563	4.8e-11
rs9265559	HDL_C	C	G	0.649153	0.0287989	0.00391871	2e-13
rs142804168	HDL_C	G	A	0.881756	0.0397614	0.00710671	2.2e-08
rs9461976	HDL_C	G	A	0.969934	0.0775971	0.0122839	2.7e-10
rs34265539	HDL_C	A	ATT	0.35606	-0.0270418	0.00389292	3.7e-12
rs1358980	HDL_C	C	T	0.517378	0.0327046	0.00371529	1.3e-18
rs9491697	HDL_C	A	G	0.536383	0.0273328	0.00371524	1.9e-13
rs11751347	HDL_C	C	T	0.897743	0.0551837	0.00612437	2.1e-19
rs3735687	HDL_C	A	G	0.577195	0.0246233	0.00375048	5.2e-11
rs10268632	HDL_C	A	C	0.488242	-0.0215969	0.00369893	5.3e-09
rs12533197	HDL_C	T	G	0.560822	0.0212412	0.00374046	1.4e-08
rs35493868	HDL_C	C	G	0.796325	-0.0338309	0.00459428	1.8e-13
rs7810507	HDL_C	G	A	0.718915	0.0300341	0.00410078	2.4e-13
rs4240624	HDL_C	G	A	0.0907662	-0.0929179	0.00642056	1.8e-47
rs3758060	HDL_C	T	C	0.991755	0.158838	0.0205824	1.2e-14
rs80041799	HDL_C	C	T	0.987219	-0.0948221	0.016401	7.4e-09
rs6999612	HDL_C	T	C	0.981904	0.150444	0.01389	2.5e-27
rs145391587	HDL_C	A	C	0.899713	-0.157479	0.00612265	6.8e-146
rs80085105	HDL_C	T	C	0.99086	0.116788	0.0206966	1.7e-08
rs181349205	HDL_C	G	C	0.992787	0.234574	0.0224435	1.4e-25
rs75662196	HDL_C	G	C	0.972162	-0.0735076	0.0114562	1.4e-10
rs55682243	HDL_C	C	G	0.97603	-0.0764959	0.0119757	1.7e-10
rs7845090	HDL_C	G	A	0.290632	-0.0235395	0.00408034	8e-09
rs2245221	HDL_C	G	A	0.441032	-0.0311264	0.00373991	8.6e-17
rs2954029	HDL_C	A	T	0.535109	-0.0230716	0.00370263	4.6e-10
rs11434143	HDL_C	G	GT	0.810823	-0.0263746	0.0047839	3.5e-08
rs1215112	HDL_C	G	A	0.13697	-0.0493264	0.00537245	4.3e-20
rs2777799	HDL_C	G	A	0.104634	-0.0387861	0.00601044	1.1e-10
rs2066718	HDL_C	C	T	0.970938	-0.0823627	0.0109817	6.4e-14
rs188308962	HDL_C	A	G	0.998371	0.259334	0.0458106	1.5e-08
rs2740488	HDL_C	A	C	0.734687	0.0438242	0.00419046	1.3e-25
rs148063610	HDL_C	C	CAAATAAAT	0.763372	-0.0341082	0.00443196	1.4e-14
rs2792735	HDL_C	G	A	0.27966	0.0400779	0.00410962	1.8e-22
rs72823014	HDL_C	G	A	0.873617	-0.0343771	0.00556431	6.5e-10
rs12786130	HDL_C	C	T	0.238203	-0.0269333	0.00435246	6.1e-10
rs35184771	HDL_C	G	T	0.647229	0.0386494	0.00385033	1e-23
rs146077850	HDL_C	T	A	0.891469	-0.0406849	0.00594765	7.9e-12
rs17474890	HDL_C	A	T	0.885755	-0.0366472	0.00585238	3.8e-10
rs76860108	HDL_C	C	T	0.887779	-0.0359745	0.00590444	1.1e-09
rs111514504	HDL_C	C	T	0.88789	-0.0353558	0.00590901	2.2e-09
rs1945211	HDL_C	A	T	0.123096	0.0326486	0.00562914	6.6e-09
rs174578	HDL_C	T	A	0.649023	0.0651274	0.00385665	5.6e-64
rs71468663	HDL_C	A	AC	0.953575	0.0553653	0.00879615	3.1e-10
rs144023941	HDL_C	A	ACTC	0.840096	0.0516479	0.00506212	1.9e-24
rs964184	HDL_C	G	C	0.13274	-0.0871971	0.0054353	6.4e-58
rs45611741	HDL_C	C	T	0.991808	0.233044	0.0213314	8.8e-28
rs563566473	HDL_C	C	T	0.947733	-0.0869021	0.00968367	2.9e-19
rs555766713	HDL_C	C	T	0.990566	-0.261542	0.0195867	1.1e-40
rs141949189	HDL_C	A	T	0.568027	0.0238251	0.00388801	8.9e-10
rs112771035	HDL_C	C	G	0.92863	0.0492501	0.00715507	5.9e-12
rs7134375	HDL_C	C	A	0.569789	-0.0234696	0.0037187	2.8e-10
rs2229357	HDL_C	G	A	0.759063	-0.028396	0.00430067	4e-11
rs770185500	HDL_C	TTTTTG	T	0.617306	-0.027905	0.0038319	3.3e-13
rs10774625	HDL_C	A	G	0.497176	-0.0219216	0.00369295	2.9e-09
rs56959712	HDL_C	G	T	0.789529	-0.0332722	0.00453005	2.1e-13
rs7133378	HDL_C	G	A	0.680211	-0.0350429	0.00395557	8.1e-19
rs12230272	HDL_C	A	G	0.786716	0.0307368	0.0045415	1.3e-11
rs921919	HDL_C	G	A	0.33049	0.042235	0.00400704	5.6e-26
rs10773112	HDL_C	C	T	0.279562	-0.0375933	0.00410931	5.8e-20
rs941507	HDL_C	G	C	0.53919	0.0203116	0.00371193	4.5e-08
rs147233090	HDL_C	C	T	0.97542	0.0759128	0.0119883	2.4e-10
rs1973688	HDL_C	C	T	0.717503	0.0348971	0.00411648	2.3e-17
rs1601935	HDL_C	G	T	0.345362	0.0979622	0.00390785	1.1e-138
rs2070895	HDL_C	G	A	0.781321	-0.10761	0.00446204	1.7e-128
rs113298164	HDL_C	C	T	0.998106	-0.275192	0.0420852	6.2e-11
rs756441495	HDL_C	G	GT	0.630136	0.0269472	0.00427952	3e-10
rs12447986	HDL_C	T	C	0.0180777	0.095578	0.0139611	7.6e-12
rs8064100	HDL_C	A	G	0.579921	0.0229598	0.00372027	6.8e-10
rs72786786	HDL_C	G	A	0.687699	-0.191724	0.00403973	0
rs289703	HDL_C	C	T	0.702337	0.041371	0.00404432	1.5e-24
rs28382814	HDL_C	C	T	0.957675	0.0693337	0.0092937	8.6e-14
rs4986970	HDL_C	A	T	0.966081	0.0925782	0.0101853	1e-19
rs2925979	HDL_C	T	C	0.301051	-0.0379963	0.00400259	2.2e-21
rs881844	HDL_C	C	G	0.335084	-0.0280197	0.00391232	8e-13
rs72836561	HDL_C	C	T	0.968518	0.156257	0.0105667	1.8e-49
rs112001035	HDL_C	G	A	0.94027	0.0576682	0.00793565	3.7e-13
rs748643900	HDL_C	ATCAG	A	0.511608	-0.0232114	0.0037084	3.9e-10
rs77960347	HDL_C	A	G	0.986766	-0.253103	0.0161197	1.5e-55
rs117623631	HDL_C	C	T	0.997758	-0.386469	0.0390679	4.5e-23
rs7241918	HDL_C	G	T	0.1771	-0.0758268	0.0048462	3.5e-55
rs688671	HDL_C	A	G	0.732867	0.0245753	0.00418765	4.4e-09
rs116843064	HDL_C	G	A	0.980149	-0.214958	0.0132373	2.7e-59
rs17699030	HDL_C	A	G	0.966289	0.0932982	0.0102099	6.4e-20
rs439401	HDL_C	T	C	0.361412	0.0279193	0.00383421	3.3e-13
rs5167	HDL_C	T	G	0.647734	-0.0438314	0.00385854	6.6e-30
rs431001	HDL_C	G	A	0.674135	-0.0280799	0.0039486	1.1e-12
rs1800961	HDL_C	C	T	0.9698	0.122053	0.0107775	9.9e-30
rs6073958	HDL_C	T	C	0.801269	0.073578	0.00463143	7.8e-57
rs4239651	HDL_C	T	C	0.205758	-0.0359358	0.0045675	3.6e-15
rs2298428	HDL_C	C	T	0.817448	0.0367169	0.00478109	1.6e-14
rs114165349	HDL_CE	G	C	0.977045	0.113551	0.0124352	6.8e-20
rs3768321	HDL_CE	G	T	0.803476	0.043708	0.00467288	8.5e-21
rs140584594	HDL_CE	A	G	0.269899	-0.0261574	0.00415107	3e-10
rs267738	HDL_CE	T	G	0.780348	-0.0288416	0.0044738	1.1e-10
rs61805076	HDL_CE	T	C	0.66595	0.0291618	0.00392572	1.1e-13
rs2642438	HDL_CE	A	G	0.29615	-0.0349338	0.00406041	7.7e-18
rs4846921	HDL_CE	G	A	0.386768	-0.0496697	0.0038032	5.6e-39
rs35633876	HDL_CE	G	T	0.518142	0.0219762	0.00372446	3.6e-09
rs676210	HDL_CE	G	A	0.794234	-0.0718603	0.00457174	1.1e-55
rs5835988	HDL_CE	T	TG	0.595434	-0.0352345	0.00377997	1.1e-20
rs1047891	HDL_CE	C	A	0.685016	0.0241019	0.00399308	1.6e-09
rs78058190	HDL_CE	G	A	0.949892	0.0628916	0.00959876	5.7e-11
rs2943650	HDL_CE	C	T	0.355246	0.0419599	0.00386773	2e-27
rs9647335	HDL_CE	A	T	0.807997	-0.0305002	0.0047229	1.1e-10
rs73243877	HDL_CE	A	G	0.83288	0.027749	0.00497773	2.5e-08
rs10015477	HDL_CE	G	A	0.631703	0.0210486	0.0038615	5e-08
rs13107325	HDL_CE	C	T	0.925718	0.0746876	0.00706872	4.3e-26
rs189866430	HDL_CE	T	A	0.993233	0.168064	0.0238322	1.8e-12
rs11429307	HDL_CE	G	GT	0.808483	0.0421436	0.00472718	4.9e-19
rs2307111	HDL_CE	T	C	0.603405	-0.0239846	0.00379501	2.6e-10
rs9265113	HDL_CE	C	T	0.592366	0.0295629	0.00404088	2.6e-13
rs138453460	HDL_CE	G	A	0.942891	0.0549043	0.00958627	1e-08
rs9461976	HDL_CE	G	A	0.969934	0.0780798	0.0123466	2.5e-10
rs34265539	HDL_CE	A	ATT	0.35606	-0.0270304	0.00391281	4.9e-12
rs1358980	HDL_CE	C	T	0.517378	0.0338109	0.00373427	1.4e-19
rs9491697	HDL_CE	A	G	0.536383	0.0282921	0.00373422	3.6e-14
rs71562509	HDL_CE	G	T	0.406663	-0.0208773	0.00378423	3.5e-08
rs571848809	HDL_CE	G	A	0.893611	0.0561909	0.00603525	1.3e-20
rs3735687	HDL_CE	A	G	0.577195	0.0226048	0.00376988	2e-09
rs10268632	HDL_CE	A	C	0.488242	-0.0225289	0.00371807	1.4e-09
rs12533197	HDL_CE	T	G	0.560822	0.0215404	0.00375981	1e-08
rs35493868	HDL_CE	C	G	0.796325	-0.0359753	0.00461805	6.7e-15
rs7810507	HDL_CE	G	A	0.718915	0.0314609	0.004122	2.3e-14
rs4240624	HDL_CE	G	A	0.0907662	-0.0944472	0.00645255	1.6e-48
rs3758060	HDL_CE	T	C	0.991755	0.166766	0.0206849	7.5e-16
rs80041799	HDL_CE	C	T	0.987219	-0.0968777	0.0164827	4.2e-09
rs6999612	HDL_CE	T	C	0.981904	0.156661	0.0139592	3.2e-29
rs328	HDL_CE	C	G	0.899693	-0.164871	0.00615102	2.9e-158
rs80085105	HDL_CE	T	C	0.99086	0.119676	0.0207997	8.7e-09
rs181349205	HDL_CE	G	C	0.992787	0.242856	0.0225553	4.9e-27
rs147649176	HDL_CE	C	A	0.984873	0.0852957	0.015423	3.2e-08
rs75662196	HDL_CE	G	C	0.972162	-0.0749904	0.0115132	7.3e-11
rs55682243	HDL_CE	C	G	0.97603	-0.0790954	0.0120354	5e-11
rs7845090	HDL_CE	G	A	0.290632	-0.0238012	0.00410067	6.5e-09
rs2245221	HDL_CE	G	A	0.441032	-0.0305848	0.00375854	4e-16
rs2954029	HDL_CE	A	T	0.535109	-0.0280858	0.00372108	4.4e-14
rs1215112	HDL_CE	G	A	0.13697	-0.0474583	0.00540009	1.5e-18
rs2777799	HDL_CE	G	A	0.104634	-0.0380085	0.00604135	3.1e-10
rs2066718	HDL_CE	C	T	0.970938	-0.0821384	0.0110382	1e-13
rs188308962	HDL_CE	A	G	0.998371	0.263284	0.0460462	1.1e-08
rs2740488	HDL_CE	A	C	0.734687	0.0426304	0.00421202	4.5e-24
rs148063610	HDL_CE	C	CAAATAAAT	0.763372	-0.0334573	0.00445487	5.9e-14
rs2792735	HDL_CE	G	A	0.27966	0.0391151	0.00413086	2.8e-21
rs72823014	HDL_CE	G	A	0.873617	-0.0353736	0.00559307	2.5e-10
rs12786130	HDL_CE	C	T	0.238203	-0.0276269	0.00437492	2.7e-10
rs35184771	HDL_CE	G	T	0.647229	0.0385629	0.0038702	2.2e-23
rs146077850	HDL_CE	T	A	0.891469	-0.0407337	0.00597834	9.5e-12
rs17474890	HDL_CE	A	T	0.885755	-0.0368597	0.00588258	3.7e-10
rs76860108	HDL_CE	C	T	0.887779	-0.036056	0.00593491	1.2e-09
rs111514504	HDL_CE	C	T	0.88789	-0.0355207	0.0059395	2.2e-09
rs1945211	HDL_CE	A	T	0.123096	0.0325324	0.00565819	8.9e-09
rs174578	HDL_CE	T	A	0.649023	0.0619254	0.00387655	1.9e-57
rs71468663	HDL_CE	A	AC	0.953575	0.0570665	0.00884154	1.1e-10
rs144023941	HDL_CE	A	ACTC	0.840096	0.0510849	0.00508825	1e-23
rs964184	HDL_CE	G	C	0.13274	-0.0962333	0.00546335	1.9e-69
rs45611741	HDL_CE	C	T	0.991808	0.252944	0.0214415	4e-32
rs563566473	HDL_CE	C	T	0.947733	-0.0893825	0.00973364	4.2e-20
rs555766713	HDL_CE	C	T	0.990566	-0.263494	0.0196878	7.5e-41
rs141949189	HDL_CE	A	T	0.568027	0.0234964	0.00390807	1.8e-09
rs112771035	HDL_CE	C	G	0.92863	0.0500495	0.00719199	3.4e-12
rs7134375	HDL_CE	C	A	0.569789	-0.0241322	0.00373783	1.1e-10
rs2229357	HDL_CE	G	A	0.759063	-0.0299466	0.00432279	4.3e-12
rs770185500	HDL_CE	TTTTTG	T	0.617306	-0.0273719	0.00385161	1.2e-12
rs10774625	HDL_CE	A	G	0.497176	-0.021622	0.00371194	5.7e-09
rs3922628	HDL_CE	T	A	0.789504	-0.0338893	0.00456973	1.2e-13
rs7133378	HDL_CE	G	A	0.680211	-0.036342	0.00397591	6.2e-20
rs12230272	HDL_CE	A	G	0.786716	0.0314481	0.00456486	5.6e-12
rs3741521	HDL_CE	G	A	0.33029	0.0417442	0.00401537	2.6e-25
rs10773112	HDL_CE	C	T	0.279562	-0.0365916	0.00413045	8.1e-19
rs941507	HDL_CE	G	C	0.53919	0.0204215	0.00373102	4.4e-08
rs2494748	HDL_CE	C	T	0.383765	0.0210578	0.00382123	3.6e-08
rs147233090	HDL_CE	C	T	0.97542	0.0842679	0.012054	2.7e-12
rs1973688	HDL_CE	C	T	0.717503	0.0289756	0.00413902	2.5e-12
rs1601935	HDL_CE	G	T	0.345362	0.0830634	0.00392924	3.4e-99
rs2070895	HDL_CE	G	A	0.781321	-0.0900905	0.00448646	1.1e-89
rs756441495	HDL_CE	G	GT	0.630136	0.0258563	0.00430155	1.8e-09
rs12447986	HDL_CE	T	C	0.0180777	0.0954402	0.0140329	1e-11
rs8064100	HDL_CE	A	G	0.579921	0.0231816	0.00373942	5.7e-10
rs72786786	HDL_CE	G	A	0.687699	-0.193278	0.00406052	0
rs289703	HDL_CE	C	T	0.702337	0.0423314	0.00406513	2.2e-25
rs28382814	HDL_CE	C	T	0.957675	0.0702286	0.00934152	5.6e-14
rs4986970	HDL_CE	A	T	0.966081	0.0931934	0.0102377	8.8e-20
rs2925979	HDL_CE	T	C	0.301051	-0.0392145	0.00402319	1.9e-22
rs881844	HDL_CE	C	G	0.335084	-0.028114	0.00393242	8.7e-13
rs72836561	HDL_CE	C	T	0.968518	0.159255	0.010621	8e-51
rs112001035	HDL_CE	G	A	0.94027	0.0603126	0.0079764	4e-14
rs748643900	HDL_CE	ATCAG	A	0.511608	-0.0241888	0.00372744	8.6e-11
rs77960347	HDL_CE	A	G	0.986766	-0.247721	0.0162034	9.2e-53
rs117623631	HDL_CE	C	T	0.997758	-0.378736	0.0392707	5.2e-22
rs7241918	HDL_CE	G	T	0.1771	-0.0745348	0.00487136	7.6e-53
rs688671	HDL_CE	A	G	0.732867	0.0249311	0.00420939	3.2e-09
rs116843064	HDL_CE	G	A	0.980149	-0.223863	0.0133044	1.6e-63
rs11671872	HDL_CE	G	A	0.587519	-0.0211225	0.00379456	2.6e-08
rs17699030	HDL_CE	A	G	0.966289	0.0900804	0.0102617	1.7e-18
rs439401	HDL_CE	T	C	0.361412	0.030523	0.00385367	2.4e-15
rs5167	HDL_CE	T	G	0.647734	-0.0440035	0.00387812	7.7e-30
rs1761457	HDL_CE	A	G	0.673282	-0.0297466	0.00395946	5.8e-14
rs1800961	HDL_CE	C	T	0.9698	0.12341	0.0108333	4.6e-30
rs6073958	HDL_CE	T	C	0.801269	0.0676417	0.00465539	7.8e-48
rs4239651	HDL_CE	T	C	0.205758	-0.0356159	0.00459112	8.7e-15
rs2298428	HDL_CE	C	T	0.817448	0.0364974	0.00480566	3.1e-14
rs193084249	HDL_FC	A	G	0.976638	0.0814865	0.0123501	4.2e-11
rs3768321	HDL_FC	G	T	0.803476	0.0346647	0.00460675	5.3e-14
rs624700	HDL_FC	G	C	0.583363	0.0271579	0.00376131	5.2e-13
rs333947	HDL_FC	G	A	0.849872	0.0293502	0.00510931	9.2e-09
rs2476560	HDL_FC	A	G	0.385936	-0.0208053	0.00376306	3.2e-08
rs1779823	HDL_FC	G	T	0.666057	0.0279964	0.00387145	4.8e-13
rs2642438	HDL_FC	A	G	0.29615	-0.037005	0.00400295	2.4e-20
rs4846921	HDL_FC	G	A	0.386768	-0.0444331	0.00374937	2.1e-32
rs907866	HDL_FC	G	A	0.556788	0.0278482	0.00369222	4.6e-14
rs676210	HDL_FC	G	A	0.794234	-0.0588258	0.004507	6.2e-39
rs5835988	HDL_FC	T	TG	0.595434	-0.0276087	0.00372644	1.3e-13
rs754778318	HDL_FC	TG	T	0.734738	-0.0230581	0.00417478	3.3e-08
rs2176040	HDL_FC	A	G	0.353258	0.0350052	0.00381451	4.4e-20
rs9884390	HDL_FC	T	C	0.765963	-0.0283795	0.00436895	8.3e-11
rs13107325	HDL_FC	C	T	0.925718	0.0715063	0.00696906	1.1e-24
rs3936510	HDL_FC	G	T	0.798048	0.0318337	0.00455415	2.7e-12
rs2307111	HDL_FC	T	C	0.603405	-0.0267853	0.00374151	8.1e-13
rs9265559	HDL_FC	C	G	0.649153	0.0284805	0.00388355	2.2e-13
rs9461976	HDL_FC	G	A	0.969934	0.0734486	0.0121736	1.6e-09
rs776436782	HDL_FC	C	CTT	0.814375	0.0324919	0.00483866	1.9e-11
rs1358980	HDL_FC	C	T	0.517378	0.0276815	0.00368195	5.6e-14
rs10457487	HDL_FC	C	A	0.515679	0.0235871	0.00367728	1.4e-10
rs11751347	HDL_FC	C	T	0.897743	0.0460396	0.00606941	3.3e-14
rs3735687	HDL_FC	A	G	0.577195	0.0306837	0.00371623	1.5e-16
rs1178947	HDL_FC	T	C	0.794725	-0.0260769	0.00454237	9.4e-09
rs7810507	HDL_FC	G	A	0.718915	0.024275	0.00406333	2.3e-09
rs4240624	HDL_FC	G	A	0.0907662	-0.0836687	0.00636614	1.9e-39
rs186197101	HDL_FC	A	C	0.99375	0.135871	0.0234641	7e-09
rs15285	HDL_FC	C	T	0.713474	-0.0843391	0.00404376	1.3e-96
rs2245221	HDL_FC	G	A	0.441032	-0.0319446	0.00370821	7e-18
rs79744701	HDL_FC	G	A	0.87591	-0.0335832	0.005539	1.3e-09
rs686030	HDL_FC	C	A	0.140452	-0.0535283	0.0052655	2.8e-24
rs2777803	HDL_FC	G	A	0.100812	-0.0459982	0.00607941	3.8e-14
rs2740488	HDL_FC	A	C	0.734687	0.0472246	0.00415239	5.7e-30
rs148063610	HDL_FC	C	CAAATAAAT	0.763372	-0.0348741	0.00439149	2e-15
rs2792735	HDL_FC	G	A	0.27966	0.0420859	0.00407209	4.9e-25
rs35184771	HDL_FC	G	T	0.647229	0.0373258	0.00381554	1.3e-22
rs200267465	HDL_FC	T	G	0.838783	-0.0342697	0.0051832	3.8e-11
rs17474890	HDL_FC	A	T	0.885755	-0.03433	0.0057995	3.2e-09
rs76860108	HDL_FC	C	T	0.887779	-0.0342715	0.00585109	4.7e-09
rs111514504	HDL_FC	C	T	0.88789	-0.0333689	0.00585561	1.2e-08
rs12421131	HDL_FC	A	G	0.890652	-0.0333084	0.00586779	1.4e-08
rs174566	HDL_FC	A	G	0.651878	0.0741511	0.00382738	1.3e-83
rs71468663	HDL_FC	A	AC	0.953575	0.0475808	0.00871667	4.8e-08
rs144023941	HDL_FC	A	ACTC	0.840096	0.051241	0.00501638	1.7e-24
rs964184	HDL_FC	G	C	0.13274	-0.0542852	0.00538619	6.9e-24
rs45611741	HDL_FC	C	T	0.991808	0.157057	0.0211387	1.1e-13
rs563566473	HDL_FC	C	T	0.947733	-0.0755703	0.00959617	3.4e-15
rs555766713	HDL_FC	C	T	0.990566	-0.247137	0.0194097	3.9e-37
rs141949189	HDL_FC	A	T	0.568027	0.0241113	0.00385288	3.9e-10
rs112771035	HDL_FC	C	G	0.92863	0.0447917	0.00709042	2.7e-10
rs11045171	HDL_FC	A	G	0.802571	-0.0260772	0.0046163	1.6e-08
rs7308864	HDL_FC	A	G	0.476708	-0.0293081	0.00365238	1e-15
rs10774625	HDL_FC	A	G	0.497176	-0.0219724	0.00365946	1.9e-09
rs1169284	HDL_FC	T	C	0.68568	-0.0258368	0.00394575	5.8e-11
rs56959712	HDL_FC	G	T	0.789529	-0.0305757	0.00448897	9.7e-12
rs7132655	HDL_FC	G	C	0.664593	-0.026552	0.00386381	6.3e-12
rs921919	HDL_FC	G	A	0.33049	0.0418948	0.0039707	5e-26
rs10773112	HDL_FC	C	T	0.279562	-0.0396278	0.00407204	2.2e-22
rs764754741	HDL_FC	A	ACC	0.429396	0.0328522	0.00399371	1.9e-16
rs56050415	HDL_FC	T	C	0.814611	0.0735604	0.00479737	4.6e-53
rs10468017	HDL_FC	C	T	0.704063	-0.154238	0.00400333	0
rs2070895	HDL_FC	G	A	0.781321	-0.163884	0.00441504	1.4e-301
rs113298164	HDL_FC	C	T	0.998106	-0.436186	0.0416419	1.1e-25
rs80236739	HDL_FC	A	G	0.950557	0.0491633	0.00844439	5.8e-09
rs756441495	HDL_FC	G	GT	0.630136	0.0297523	0.00424282	2.3e-12
rs12447986	HDL_FC	T	C	0.0180777	0.093141	0.0138414	1.7e-11
rs8064100	HDL_FC	A	G	0.579921	0.0212388	0.00368836	8.5e-09
rs72786786	HDL_FC	G	A	0.687699	-0.180223	0.00400508	0
rs289703	HDL_FC	C	T	0.702337	0.0367505	0.00400963	4.9e-20
rs28382814	HDL_FC	C	T	0.957675	0.0632909	0.00921398	6.5e-12
rs4986970	HDL_FC	A	T	0.966081	0.08649	0.010098	1.1e-17
rs2925979	HDL_FC	T	C	0.301051	-0.0326831	0.00396826	1.8e-16
rs2071379	HDL_FC	A	G	0.403758	0.0204958	0.00372243	3.7e-08
rs881844	HDL_FC	C	G	0.335084	-0.0268979	0.00387692	4e-12
rs72836561	HDL_FC	C	T	0.968518	0.138482	0.0104711	6.3e-40
rs112001035	HDL_FC	G	A	0.94027	0.046842	0.00786385	2.6e-09
rs77960347	HDL_FC	A	G	0.986766	-0.264028	0.0159719	2.2e-61
rs117623631	HDL_FC	C	T	0.997758	-0.402059	0.0387096	2.9e-25
rs7241918	HDL_FC	G	T	0.1771	-0.077373	0.00480175	2.1e-58
rs688671	HDL_FC	A	G	0.732867	0.0226316	0.00414924	4.9e-08
rs116843064	HDL_FC	G	A	0.980149	-0.176342	0.0131196	3.5e-41
rs17699030	HDL_FC	A	G	0.966289	0.100437	0.0101191	3.2e-23
rs1065853	HDL_FC	G	T	0.919419	0.0654593	0.00674746	3e-22
rs5167	HDL_FC	T	G	0.647734	-0.0413167	0.00382423	3.3e-27
rs431001	HDL_FC	G	A	0.674135	-0.0215071	0.00391349	3.9e-08
rs1800961	HDL_FC	C	T	0.9698	0.112565	0.0106787	5.6e-26
rs6073958	HDL_FC	T	C	0.801269	0.0918399	0.00458895	4.2e-89
rs4239651	HDL_FC	T	C	0.205758	-0.0359246	0.0045256	2.1e-15
rs6012281	HDL_FC	G	A	0.743766	0.0238529	0.0043598	4.5e-08
rs5998509	HDL_FC	C	T	0.810444	0.0348674	0.00466685	7.9e-14
rs193084249	HDL_L	A	G	0.976638	0.095511	0.012514	2.3e-14
rs3768321	HDL_L	G	T	0.803476	0.037525	0.00466789	9.1e-16
rs58336065	HDL_L	G	GA	0.369664	-0.0388816	0.00390809	2.5e-23
rs140584594	HDL_L	A	G	0.269899	-0.029953	0.00414664	5.1e-13
rs267738	HDL_L	T	G	0.780348	-0.0297525	0.00446902	2.8e-11
rs61805076	HDL_L	T	C	0.66595	0.0280643	0.00392153	8.3e-13
rs2642438	HDL_L	A	G	0.29615	-0.0357103	0.00405607	1.3e-18
rs4846921	HDL_L	G	A	0.386768	-0.0495144	0.00379914	7.9e-39
rs907866	HDL_L	G	A	0.556788	0.0294309	0.00374169	3.7e-15
rs676210	HDL_L	G	A	0.794234	-0.0590055	0.00456739	3.5e-38
rs1260326	HDL_L	T	C	0.396018	0.024187	0.00378584	1.7e-10
rs5835988	HDL_L	T	TG	0.595434	-0.0253125	0.00377637	2e-11
rs754778318	HDL_L	TG	T	0.734738	-0.0243612	0.00423072	8.5e-09
rs2176040	HDL_L	A	G	0.353258	0.0328711	0.00386562	1.8e-17
rs28818616	HDL_L	T	C	0.650232	0.0215481	0.00390598	3.5e-08
rs9884390	HDL_L	T	C	0.765963	-0.0266093	0.00442709	1.8e-09
rs13107325	HDL_L	C	T	0.925718	0.071311	0.0070618	5.6e-24
rs9687833	HDL_L	G	A	0.79299	0.0293503	0.00456908	1.3e-10
rs2307111	HDL_L	T	C	0.603405	-0.0206658	0.00379114	5e-08
rs13191038	HDL_L	T	C	0.886309	0.0317288	0.00581883	5e-08
rs1233396	HDL_L	G	A	0.861673	0.0329165	0.00534607	7.4e-10
rs36057735	HDL_L	C	G	0.80097	0.0346386	0.00464093	8.4e-14
rs558534039	HDL_L	C	G	0.906014	0.0439893	0.0078064	1.8e-08
rs114760566	HDL_L	C	A	0.954866	0.0591371	0.00894397	3.8e-11
rs1358980	HDL_L	C	T	0.517378	0.0264965	0.00373091	1.2e-12
rs9491697	HDL_L	A	G	0.536383	0.0235951	0.00373086	2.5e-10
rs11751347	HDL_L	C	T	0.897743	0.0378904	0.00615011	7.2e-10
rs3735687	HDL_L	A	G	0.577195	0.0264048	0.00376575	2.4e-12
rs5883535	HDL_L	A	AAT	0.527287	0.0209479	0.00375202	2.4e-08
rs7810507	HDL_L	G	A	0.718915	0.02513	0.00411748	1e-09
rs4240624	HDL_L	G	A	0.0907662	-0.0920564	0.00645078	3.3e-46
rs186197101	HDL_L	A	C	0.99375	0.140862	0.023776	3.1e-09
rs15285	HDL_L	C	T	0.713474	-0.0861023	0.00409752	5e-98
rs2245221	HDL_L	G	A	0.441032	-0.0340604	0.00375751	1.3e-19
rs7817574	HDL_L	T	C	0.814667	-0.0314527	0.0047538	3.7e-11
rs686030	HDL_L	C	A	0.140452	-0.0465452	0.00533514	2.7e-18
rs2245793	HDL_L	T	C	0.0982086	-0.0471985	0.00621862	3.2e-14
rs2740488	HDL_L	A	C	0.734687	0.0454401	0.00420731	3.4e-27
rs148063610	HDL_L	C	CAAATAAAT	0.763372	-0.035489	0.00444956	1.5e-15
rs2792735	HDL_L	G	A	0.27966	0.0409777	0.00412594	3e-23
rs35184771	HDL_L	G	T	0.647229	0.0372785	0.00386699	5.4e-22
rs200267465	HDL_L	T	G	0.838783	-0.0327285	0.00525309	4.7e-10
rs77197725	HDL_L	C	T	0.944121	-0.0499024	0.00847352	3.9e-09
rs149905885	HDL_L	C	T	0.946335	-0.0486175	0.00869254	2.2e-08
rs76257475	HDL_L	G	A	0.950946	-0.0507389	0.00886405	1e-08
rs174574	HDL_L	A	C	0.350602	-0.0538123	0.00387425	7.3e-44
rs144023941	HDL_L	A	ACTC	0.840096	0.0600661	0.00508403	3.3e-32
rs9326246	HDL_L	C	G	0.0682085	-0.0473368	0.00735418	1.2e-10
rs625145	HDL_L	A	T	0.811872	-0.0633487	0.00473478	8e-41
rs138098858	HDL_L	C	A	0.990515	0.116773	0.0210111	2.7e-08
rs141949189	HDL_L	A	T	0.568027	0.0226465	0.00390483	6.6e-09
rs112771035	HDL_L	C	G	0.92863	0.0474153	0.00718603	4.2e-11
rs11045171	HDL_L	A	G	0.802571	-0.0259807	0.0046778	2.8e-08
rs7956099	HDL_L	T	C	0.525018	0.0207734	0.00372708	2.5e-08
rs7308864	HDL_L	A	G	0.476708	-0.0308979	0.00370104	6.9e-17
rs1169284	HDL_L	T	C	0.68568	-0.0241296	0.00399832	1.6e-09
rs56959712	HDL_L	G	T	0.789529	-0.0286048	0.00454878	3.2e-10
rs111694265	HDL_L	C	CAAAACAA	0.90087	-0.0357685	0.00623511	9.7e-09
rs7133378	HDL_L	G	A	0.680211	-0.0316799	0.00397192	1.5e-15
rs12230272	HDL_L	A	G	0.786716	0.0276866	0.00456027	1.3e-09
rs12580803	HDL_L	A	G	0.82844	-0.0290862	0.00491061	3.2e-09
rs61941676	HDL_L	C	A	0.872782	0.0601877	0.00569606	4.3e-26
rs941507	HDL_L	G	C	0.53919	0.0208854	0.00372659	2.1e-08
rs1973688	HDL_L	C	T	0.717503	0.045391	0.00413017	4.3e-28
rs2043085	HDL_L	T	C	0.387315	0.124591	0.00379692	3.7e-236
rs2070895	HDL_L	G	A	0.781321	-0.138929	0.00447687	2e-211
rs113298164	HDL_L	C	T	0.998106	-0.3642	0.0422251	6.4e-18
rs756441495	HDL_L	G	GT	0.630136	0.0252086	0.00430143	4.6e-09
rs12447986	HDL_L	T	C	0.0180777	0.0947611	0.0140326	1.4e-11
rs8064100	HDL_L	A	G	0.579921	0.0210436	0.00373932	1.8e-08
rs72786786	HDL_L	G	A	0.687699	-0.174152	0.00406041	0
rs289703	HDL_L	C	T	0.702337	0.0365497	0.00406502	2.4e-19
rs28382814	HDL_L	C	T	0.957675	0.0554345	0.00934127	2.9e-09
rs4986970	HDL_L	A	T	0.966081	0.077692	0.0102375	3.2e-14
rs2925979	HDL_L	T	C	0.301051	-0.0321856	0.00402308	1.2e-15
rs967645	HDL_L	C	T	0.483495	0.0257179	0.00370407	3.8e-12
rs881844	HDL_L	C	G	0.335084	-0.0260931	0.00392819	3.1e-11
rs72836561	HDL_L	C	T	0.968518	0.135357	0.0106095	2.8e-37
rs112001035	HDL_L	G	A	0.94027	0.0507576	0.00796782	1.9e-10
rs77960347	HDL_L	A	G	0.986766	-0.301875	0.0161789	1.1e-77
rs117623631	HDL_L	C	T	0.997758	-0.47307	0.0392113	1.6e-33
rs7241918	HDL_L	G	T	0.1771	-0.0899673	0.00486399	2.2e-76
rs116843064	HDL_L	G	A	0.980149	-0.168368	0.0132907	8.9e-37
rs11671872	HDL_L	G	A	0.587519	-0.0231862	0.00379064	9.6e-10
rs17699030	HDL_L	A	G	0.966289	0.115341	0.0102511	2.3e-29
rs7256200	HDL_L	G	T	0.872428	0.0583104	0.00556988	1.2e-25
rs5167	HDL_L	T	G	0.647734	-0.0493668	0.00387412	3.4e-37
rs431001	HDL_L	G	A	0.674135	-0.0235978	0.00396454	2.6e-09
rs2236252	HDL_L	C	T	0.832967	0.0285427	0.00496028	8.7e-09
rs1800961	HDL_L	C	T	0.9698	0.114978	0.0108208	2.3e-26
rs6073958	HDL_L	T	C	0.801269	0.0596848	0.00465002	1e-37
rs4239651	HDL_L	T	C	0.205758	-0.0380276	0.00458583	1.1e-16
rs6012281	HDL_L	G	A	0.743766	0.0253801	0.00441782	9.2e-09
rs5998509	HDL_L	C	T	0.810444	0.0390761	0.00472794	1.4e-16
rs193084249	HDL_P	A	G	0.976638	0.0949527	0.0131003	4.2e-13
rs3768321	HDL_P	G	T	0.803476	0.042286	0.00488659	5e-18
rs1002687	HDL_P	G	A	0.355237	-0.0454523	0.00404944	3.1e-29
rs11208706	HDL_P	T	G	0.630676	-0.0251577	0.00402625	4.1e-10
rs140584594	HDL_P	A	G	0.269899	-0.0360405	0.00434092	1e-16
rs267738	HDL_P	T	G	0.780348	-0.0388088	0.0046784	1.1e-16
rs4656292	HDL_P	A	G	0.380433	-0.0238267	0.0040015	2.6e-09
rs2642438	HDL_P	A	G	0.29615	-0.0349061	0.0042461	2e-16
rs11122455	HDL_P	C	G	0.386755	-0.0412564	0.00397678	3.2e-25
rs907866	HDL_P	G	A	0.556788	0.0270596	0.00391623	4.9e-12
rs673548	HDL_P	G	A	0.793925	-0.0504139	0.00477788	5e-26
rs1260326	HDL_P	T	C	0.396018	0.0535299	0.00396243	1.4e-41
rs1047891	HDL_P	C	A	0.685016	0.0246635	0.00417536	3.5e-09
rs2943650	HDL_P	C	T	0.355246	0.0282071	0.00404428	3.1e-12
rs9647335	HDL_P	A	T	0.807997	-0.0288121	0.00493757	5.4e-09
rs13107325	HDL_P	C	T	0.925718	0.066025	0.00739028	4.1e-19
rs189866430	HDL_P	T	A	0.993233	0.167348	0.0249164	1.9e-11
rs3094146	HDL_P	G	C	0.871463	0.0365016	0.00583895	4.1e-10
rs1131285	HDL_P	C	G	0.351647	-0.0314644	0.00405322	8.3e-15
rs1612904	HDL_P	C	A	0.38135	-0.0256884	0.00398149	1.1e-10
rs76967117	HDL_P	G	A	0.884922	0.0400918	0.00609431	4.8e-11
rs796736099	HDL_P	AT	A	0.545578	-0.0223967	0.00391356	1e-08
rs4721672	HDL_P	T	C	0.508105	-0.0221723	0.0038861	1.2e-08
rs5883535	HDL_P	A	AAT	0.527287	0.0222616	0.00392671	1.4e-08
rs4240624	HDL_P	G	A	0.0907662	-0.115197	0.00675185	2.9e-65
rs15285	HDL_P	C	T	0.713474	-0.081838	0.00428876	3.6e-81
rs2245221	HDL_P	G	A	0.441032	-0.0301986	0.00393288	1.6e-14
rs686030	HDL_P	C	A	0.140452	-0.0393321	0.00558236	1.8e-12
rs2245793	HDL_P	T	C	0.0982086	-0.0531561	0.00650678	3.1e-16
rs188308962	HDL_P	A	G	0.998371	0.279745	0.0481261	6.1e-09
rs2740488	HDL_P	A	C	0.734687	0.0489686	0.00440227	9.6e-29
rs507666	HDL_P	G	A	0.816131	-0.0285992	0.00500883	1.1e-08
rs148063610	HDL_P	C	CAAATAAAT	0.763372	-0.0332679	0.00465689	9.1e-13
rs2792735	HDL_P	G	A	0.27966	0.0365904	0.00431819	2.4e-17
rs35184771	HDL_P	G	T	0.647229	0.0366278	0.00404753	1.4e-19
rs10839227	HDL_P	G	A	0.767067	-0.0265118	0.00459482	7.9e-09
rs174578	HDL_P	T	A	0.649023	0.036405	0.00405417	2.7e-19
rs144023941	HDL_P	A	ACTC	0.840096	0.0624621	0.00532138	8.1e-32
rs625145	HDL_P	A	T	0.811872	-0.0770765	0.00495583	1.5e-54
rs6606717	HDL_P	A	C	0.476835	-0.0263466	0.00387366	1e-11
rs570920196	HDL_P	C	CA	0.509141	0.0219247	0.0039309	2.4e-08
rs7133378	HDL_P	G	A	0.680211	-0.0262333	0.00415803	2.8e-10
rs3741521	HDL_P	G	A	0.33029	0.0333288	0.00419929	2.1e-15
rs10773112	HDL_P	C	T	0.279562	-0.0313729	0.00431965	3.8e-13
rs12878213	HDL_P	T	A	0.329826	-0.0247093	0.00414285	2.5e-09
rs2494748	HDL_P	C	T	0.383765	0.0234584	0.00399326	4.2e-09
rs1601935	HDL_P	G	T	0.345362	0.0628152	0.0041083	8.9e-53
rs1077835	HDL_P	A	G	0.780287	-0.060085	0.00468975	1.4e-37
rs3764261	HDL_P	C	A	0.675588	-0.154759	0.00413509	1.5e-306
rs4783965	HDL_P	G	A	0.736661	0.0315377	0.00453159	3.4e-12
rs28382814	HDL_P	C	T	0.957675	0.0556956	0.00979227	1.3e-08
rs4986970	HDL_P	A	T	0.966081	0.0787803	0.0107317	2.1e-13
rs2925979	HDL_P	T	C	0.301051	-0.0270852	0.00421731	1.3e-10
rs200489612	HDL_P	G	A	0.994772	0.162613	0.0290402	2.1e-08
rs967645	HDL_P	C	T	0.483495	0.0250471	0.00387597	1e-10
rs881844	HDL_P	C	G	0.335084	-0.0224511	0.00411048	4.7e-08
rs72836561	HDL_P	C	T	0.968518	0.125781	0.0111019	9.4e-30
rs112001035	HDL_P	G	A	0.94027	0.0535854	0.00833758	1.3e-10
rs4969141	HDL_P	C	T	0.510472	-0.0256636	0.00388933	4.2e-11
rs77960347	HDL_P	A	G	0.986766	-0.302338	0.0169312	2.6e-71
rs117623631	HDL_P	C	T	0.997758	-0.490685	0.0410345	5.9e-33
rs9304381	HDL_P	C	T	0.181596	-0.0901206	0.00503168	9.7e-72
rs116843064	HDL_P	G	A	0.980149	-0.159178	0.0139084	2.5e-30
rs17699030	HDL_P	A	G	0.966289	0.116441	0.0107275	1.9e-27
rs8105094	HDL_P	C	T	0.832569	0.0334709	0.00522514	1.5e-10
rs7256200	HDL_P	G	T	0.872428	0.0365441	0.00582876	3.6e-10
rs5167	HDL_P	T	G	0.647734	-0.0445313	0.00405418	4.6e-28
rs1761457	HDL_P	A	G	0.673282	-0.0297241	0.00413921	6.9e-13
rs2236252	HDL_P	C	T	0.832967	0.029383	0.00519034	1.5e-08
rs1800961	HDL_P	C	T	0.9698	0.131332	0.0113227	4.2e-31
rs6065904	HDL_P	G	A	0.785218	-0.0373136	0.00472178	2.7e-15
rs4239651	HDL_P	T	C	0.205758	-0.0319642	0.00479852	2.7e-11
rs2298428	HDL_P	C	T	0.817448	0.0429981	0.00502085	1.1e-17
rs193084249	HDL_PL	A	G	0.976638	0.0926364	0.0125881	1.9e-13
rs3768321	HDL_PL	G	T	0.803476	0.0346999	0.00469554	1.5e-13
rs58336065	HDL_PL	G	GA	0.369664	-0.0469565	0.00393124	6.9e-33
rs599839	HDL_PL	G	A	0.22792	0.0390127	0.0044309	1.3e-18
rs36209093	HDL_PL	C	T	0.325978	-0.0266516	0.00442679	1.7e-09
rs267738	HDL_PL	T	G	0.780348	-0.0316561	0.00449549	1.9e-12
rs2902237	HDL_PL	C	G	0.581327	0.0205945	0.00377416	4.9e-08
rs61805076	HDL_PL	T	C	0.66595	0.0273982	0.00394475	3.8e-12
rs2642438	HDL_PL	A	G	0.29615	-0.035642	0.0040801	2.4e-18
rs4846921	HDL_PL	G	A	0.386768	-0.0512596	0.00382164	5.1e-41
rs907866	HDL_PL	G	A	0.556788	0.031047	0.00376398	1.6e-16
rs676210	HDL_PL	G	A	0.794234	-0.0584804	0.00459459	4.1e-37
rs1260326	HDL_PL	T	C	0.396018	0.030729	0.00380839	7.1e-16
rs5835988	HDL_PL	T	TG	0.595434	-0.0217394	0.00379887	1e-08
rs754778318	HDL_PL	TG	T	0.734738	-0.0245409	0.00425592	8.1e-09
rs2176040	HDL_PL	A	G	0.353258	0.0294073	0.00388864	4e-14
rs28818616	HDL_PL	T	C	0.650232	0.0217586	0.0039293	3.1e-08
rs9884390	HDL_PL	T	C	0.765963	-0.027635	0.00445342	5.5e-10
rs13107325	HDL_PL	C	T	0.925718	0.0687325	0.0071038	3.8e-22
rs9687833	HDL_PL	G	A	0.79299	0.0256855	0.00459614	2.3e-08
rs567880264	HDL_PL	C	A	0.776342	0.0308977	0.00513765	1.8e-09
rs3098023	HDL_PL	A	T	0.863945	0.0369227	0.00570098	9.4e-11
rs36057735	HDL_PL	C	G	0.80097	0.0344232	0.00466842	1.7e-13
rs9274845	HDL_PL	C	T	0.579977	-0.0228022	0.00392409	6.2e-09
rs114760566	HDL_PL	C	A	0.954866	0.0581932	0.00899697	9.9e-11
rs9471972	HDL_PL	G	A	0.463813	-0.0243703	0.00373549	6.8e-11
rs7741021	HDL_PL	A	C	0.522746	0.0224688	0.00374545	2e-09
rs3735687	HDL_PL	A	G	0.577195	0.0259369	0.00378801	7.5e-12
rs5883535	HDL_PL	A	AAT	0.527287	0.0206639	0.0037742	4.4e-08
rs6961342	HDL_PL	C	A	0.719494	0.0231892	0.00414477	2.2e-08
rs4240624	HDL_PL	G	A	0.0907662	-0.0901292	0.00648983	7.5e-44
rs186197101	HDL_PL	A	C	0.99375	0.130553	0.0239199	4.8e-08
rs15285	HDL_PL	C	T	0.713474	-0.0811327	0.00412232	3.1e-86
rs2737214	HDL_PL	C	G	0.441482	-0.03417	0.00378207	1.6e-19
rs7388248	HDL_PL	G	C	0.723101	-0.0296923	0.00418165	1.2e-12
rs686030	HDL_PL	C	A	0.140452	-0.0419218	0.00536666	5.7e-15
rs2245793	HDL_PL	T	C	0.0982086	-0.0454275	0.00625536	3.8e-13
rs2740488	HDL_PL	A	C	0.734687	0.0410473	0.00423217	3e-22
rs148063610	HDL_PL	C	CAAATAAAT	0.763372	-0.0346199	0.00447569	1e-14
rs2792735	HDL_PL	G	A	0.27966	0.0411117	0.00415017	3.9e-23
rs35184771	HDL_PL	G	T	0.647229	0.035346	0.00389023	1e-19
rs10839227	HDL_PL	G	A	0.767067	-0.0259801	0.00441625	4e-09
rs77197725	HDL_PL	C	T	0.944121	-0.0486306	0.00852445	1.2e-08
rs76257475	HDL_PL	G	A	0.950946	-0.0497976	0.00891733	2.3e-08
rs174574	HDL_PL	A	C	0.350602	-0.0490002	0.00389753	3e-36
rs559355	HDL_PL	A	T	0.842021	0.0648952	0.00512359	9.1e-37
rs625145	HDL_PL	A	T	0.811872	-0.0647993	0.00476324	3.8e-42
rs141949189	HDL_PL	A	T	0.568027	0.0216135	0.0039283	3.8e-08
rs112771035	HDL_PL	C	G	0.92863	0.0480885	0.00722922	2.9e-11
rs7956099	HDL_PL	T	C	0.525018	0.0225779	0.00374921	1.7e-09
rs6606717	HDL_PL	A	C	0.476835	-0.0321836	0.00372224	5.3e-18
rs7979478	HDL_PL	A	G	0.387015	0.0244853	0.00385719	2.2e-10
rs3922628	HDL_PL	T	A	0.789504	-0.0263255	0.00459224	9.9e-09
rs111694265	HDL_PL	C	CAAAACAA	0.90087	-0.0352784	0.00627213	1.9e-08
rs7133378	HDL_PL	G	A	0.680211	-0.0305914	0.0039955	1.9e-14
rs12230272	HDL_PL	A	G	0.786716	0.0264439	0.00458734	8.2e-09
rs12580803	HDL_PL	A	G	0.82844	-0.0289112	0.00493976	4.8e-09
rs61941676	HDL_PL	C	A	0.872782	0.0608176	0.00572987	2.6e-26
rs941507	HDL_PL	G	C	0.53919	0.0212765	0.00374833	1.4e-08
rs1973688	HDL_PL	C	T	0.717503	0.045896	0.00415442	2.3e-28
rs2043085	HDL_PL	T	C	0.387315	0.126794	0.00381921	1.1e-241
rs2070895	HDL_PL	G	A	0.781321	-0.139972	0.00450315	4.1e-212
rs113298164	HDL_PL	C	T	0.998106	-0.364378	0.042473	9.6e-18
rs4985126	HDL_PL	T	C	0.437151	0.024628	0.0043276	1.3e-08
rs12447986	HDL_PL	T	C	0.0180777	0.0927309	0.0141237	5.2e-11
rs72786786	HDL_PL	G	A	0.687699	-0.163101	0.00408677	0
rs289703	HDL_PL	C	T	0.702337	0.0340162	0.00409141	9.2e-17
rs4986970	HDL_PL	A	T	0.966081	0.0669093	0.0103039	8.4e-11
rs2925979	HDL_PL	T	C	0.301051	-0.0298566	0.00404919	1.7e-13
rs967645	HDL_PL	C	T	0.483495	0.0287261	0.00372588	1.3e-14
rs881844	HDL_PL	C	G	0.335084	-0.0246111	0.00395131	4.7e-10
rs72836561	HDL_PL	C	T	0.968518	0.128526	0.010672	2.1e-33
rs112001035	HDL_PL	G	A	0.94027	0.0472136	0.00801473	3.8e-09
rs77960347	HDL_PL	A	G	0.986766	-0.320225	0.0162726	3.3e-86
rs117623631	HDL_PL	C	T	0.997758	-0.508598	0.0394383	4.7e-38
rs7241918	HDL_PL	G	T	0.1771	-0.0946377	0.00489215	2.3e-83
rs116843064	HDL_PL	G	A	0.980149	-0.152466	0.0133673	3.9e-30
rs11671872	HDL_PL	G	A	0.587519	-0.0263366	0.00381248	4.9e-12
rs737338	HDL_PL	C	T	0.964813	0.121115	0.010115	4.9e-33
rs7599	HDL_PL	A	G	0.36855	-0.021067	0.00385904	4.8e-08
rs28399664	HDL_PL	C	G	0.981218	0.0943356	0.0148986	2.4e-10
rs1065853	HDL_PL	G	T	0.919419	-0.103758	0.00687486	1.8e-51
rs5167	HDL_PL	T	G	0.647734	-0.0518467	0.00389644	2.1e-40
rs2236252	HDL_PL	C	T	0.832967	0.0301065	0.00498948	1.6e-09
rs1800961	HDL_PL	C	T	0.9698	0.108046	0.0108845	3.2e-23
rs6073958	HDL_PL	T	C	0.801269	0.0521938	0.0046774	6.5e-29
rs4239651	HDL_PL	T	C	0.205758	-0.0385944	0.00461283	5.9e-17
rs3859588	HDL_PL	T	A	0.782746	0.0266715	0.00455522	4.8e-09
rs5998509	HDL_PL	C	T	0.810444	0.0394279	0.00475521	1.1e-16
rs75460349	HDL_size	A	C	0.976745	0.0728362	0.0122826	3e-09
rs79094524	HDL_size	G	GA	0.765448	0.0242485	0.00431463	1.9e-08
rs9429767	HDL_size	G	A	0.802522	0.0255853	0.00464767	3.7e-08
rs5082	HDL_size	G	A	0.379253	0.0330902	0.00377453	1.8e-18
rs6681348	HDL_size	A	C	0.467759	0.0236491	0.00366542	1.1e-10
rs6694102	HDL_size	G	A	0.679079	0.0327623	0.00391147	5.5e-17
rs2642438	HDL_size	A	G	0.29615	-0.0268146	0.00400198	2.1e-11
rs1546954	HDL_size	T	G	0.387344	-0.0416369	0.00374773	1.1e-28
rs907866	HDL_size	G	A	0.556788	0.022125	0.00369095	2e-09
rs676210	HDL_size	G	A	0.794234	-0.0490493	0.00450544	1.3e-27
rs1260326	HDL_size	T	C	0.396018	-0.0378301	0.00373449	4.1e-24
rs13389219	HDL_size	C	T	0.607468	-0.0349431	0.00374265	1e-20
rs1024137	HDL_size	G	T	0.353499	0.0358164	0.00381215	5.7e-21
rs59104589	HDL_size	C	T	0.641164	-0.0266915	0.00380977	2.5e-12
rs11922042	HDL_size	T	C	0.982793	0.086613	0.0150938	9.6e-09
rs763607523	HDL_size	TCA	T	0.0576677	0.0436326	0.00785309	2.8e-08
rs62276455	HDL_size	T	A	0.555448	0.0227796	0.00368882	6.6e-10
rs12510382	HDL_size	A	G	0.540084	-0.0226048	0.00369864	9.9e-10
rs13108218	HDL_size	A	G	0.384645	-0.0254296	0.00378396	1.8e-11
rs368166328	HDL_size	C	CT	0.759935	-0.0288005	0.00504893	1.2e-08
rs13118477	HDL_size	G	A	0.609628	0.0212133	0.00375584	1.6e-08
rs4699716	HDL_size	G	A	0.728065	-0.0269019	0.00412727	7.1e-11
rs13107325	HDL_size	C	T	0.925718	0.0621989	0.00696876	4.4e-19
rs11429307	HDL_size	G	GT	0.808483	0.0456427	0.00466025	1.2e-22
rs2307111	HDL_size	T	C	0.603405	-0.0222099	0.00374127	2.9e-09
rs9265113	HDL_size	C	T	0.592366	0.0270795	0.0039838	1.1e-11
rs28752534	HDL_size	T	C	0.699588	0.0255499	0.00411455	5.3e-10
rs190927521	HDL_size	C	A	0.974847	0.094081	0.0135797	4.3e-12
rs9688674	HDL_size	G	A	0.90934	-0.0364867	0.00639823	1.2e-08
rs998584	HDL_size	C	A	0.517687	0.0343571	0.00366186	6.4e-21
rs72934503	HDL_size	A	G	0.548611	-0.0251705	0.00374888	1.9e-11
rs10457487	HDL_size	C	A	0.515679	0.0281598	0.00367686	1.9e-14
rs571848809	HDL_size	G	A	0.893611	0.0443726	0.00595001	8.8e-14
rs3735687	HDL_size	A	G	0.577195	0.0347106	0.0037165	9.7e-21
rs849336	HDL_size	A	G	0.344582	-0.0219394	0.00384499	1.2e-08
rs34060476	HDL_size	A	G	0.86518	-0.0663993	0.0053573	2.8e-35
rs705379	HDL_size	G	A	0.522524	0.0296009	0.00369421	1.1e-15
rs6465679	HDL_size	A	T	0.243891	0.0256168	0.00427576	2.1e-09
rs6961342	HDL_size	C	A	0.719494	0.0301998	0.00406653	1.1e-13
rs7012814	HDL_size	G	A	0.525735	-0.0262123	0.00368667	1.2e-12
rs3758060	HDL_size	T	C	0.991755	0.118565	0.0204136	6.3e-09
rs6999612	HDL_size	T	C	0.981904	0.117576	0.0137761	1.4e-17
rs145391587	HDL_size	A	C	0.899713	-0.11102	0.00607244	1.1e-74
rs181349205	HDL_size	G	C	0.992787	0.16648	0.0222594	7.5e-14
rs2737205	HDL_size	T	C	0.438642	-0.0274455	0.00370164	1.2e-13
rs112875651	HDL_size	G	A	0.607621	-0.0339959	0.00379504	3.3e-19
rs11434143	HDL_size	G	GT	0.810823	-0.0292838	0.00474467	6.7e-10
rs686030	HDL_size	C	A	0.140452	-0.0482824	0.00526555	4.8e-20
rs10756794	HDL_size	G	A	0.257624	-0.0233717	0.00418783	2.4e-08
rs2740488	HDL_size	A	C	0.734687	0.0340439	0.00415243	2.4e-16
rs79949216	HDL_size	C	A	0.889774	0.0336928	0.00581555	6.9e-09
rs635634	HDL_size	C	T	0.816457	0.0330105	0.00474066	3.3e-12
rs61854123	HDL_size	G	A	0.757329	-0.0293969	0.00428422	6.8e-12
rs764353259	HDL_size	AT	A	0.493632	-0.0202414	0.003667	3.4e-08
rs2068888	HDL_size	G	A	0.549899	-0.0259859	0.0036727	1.5e-12
rs5787948	HDL_size	C	CA	0.269179	0.0358366	0.00418652	1.1e-17
rs72823014	HDL_size	G	A	0.873617	-0.0337904	0.00551294	8.8e-10
rs200644264	HDL_size	CG	C	0.788465	-0.0372915	0.00447646	8e-17
rs146077850	HDL_size	T	A	0.891469	-0.0342863	0.00589488	6e-09
rs35473591	HDL_size	C	CT	0.65808	0.0733667	0.00384639	4.1e-81
rs71468663	HDL_size	A	AC	0.953575	0.0562066	0.00871811	1.1e-10
rs10899133	HDL_size	C	T	0.894497	0.0360225	0.00596369	1.5e-09
rs964184	HDL_size	G	C	0.13274	-0.0821043	0.00538708	1.9e-52
rs45611741	HDL_size	C	T	0.991808	0.146371	0.0211422	4.4e-12
rs555766713	HDL_size	C	T	0.990566	-0.266117	0.0194129	9.1e-43
rs1177562	HDL_size	C	T	0.589588	0.022546	0.00371496	1.3e-09
rs112771035	HDL_size	C	G	0.92863	0.0724883	0.00709159	1.6e-24
rs11045171	HDL_size	A	G	0.802571	-0.0262102	0.00461575	1.4e-08
rs11048457	HDL_size	G	A	0.243786	-0.023352	0.00425677	4.1e-08
rs3809113	HDL_size	C	G	0.289555	-0.0266068	0.0040388	4.5e-11
rs7308864	HDL_size	A	G	0.476708	-0.0254318	0.00365194	3.3e-12
rs7979478	HDL_size	A	G	0.387015	0.0251352	0.00378357	3.1e-11
rs3922628	HDL_size	T	A	0.789504	-0.029642	0.00450458	4.7e-11
rs7133378	HDL_size	G	A	0.680211	-0.0309312	0.00391923	3e-15
rs11057469	HDL_size	G	A	0.576115	-0.0238021	0.0037466	2.1e-10
rs837500	HDL_size	C	T	0.361534	-0.0216438	0.00381989	1.5e-08
rs12580803	HDL_size	A	G	0.82844	-0.0306857	0.00484547	2.4e-10
rs61941676	HDL_size	C	A	0.872782	0.0621042	0.0056205	2.2e-28
rs34211041	HDL_size	C	CT	0.577471	0.0214584	0.00381641	1.9e-08
rs1973688	HDL_size	C	T	0.717503	0.0669953	0.00406783	6.1e-61
rs1601935	HDL_size	G	T	0.345362	0.172638	0.00386167	0
rs76438892	HDL_size	A	G	0.996432	0.211766	0.0309276	7.5e-12
rs35980001	HDL_size	G	GC	0.787529	-0.198526	0.00448605	0
rs11631342	HDL_size	A	G	0.991948	-0.129419	0.0209331	6.3e-10
rs6078	HDL_size	G	A	0.971147	-0.0796654	0.0109015	2.7e-13
rs113298164	HDL_size	C	T	0.998106	-0.524136	0.0415878	2e-36
rs80236739	HDL_size	A	G	0.950557	0.064222	0.00843342	2.6e-14
rs6498540	HDL_size	A	G	0.697936	0.0303298	0.00396537	2e-14
rs12447986	HDL_size	T	C	0.0180777	0.097384	0.0138369	2e-12
rs72786786	HDL_size	G	A	0.687699	-0.181231	0.00400378	0
rs289703	HDL_size	C	T	0.702337	0.0365297	0.00400833	8e-20
rs28382814	HDL_size	C	T	0.957675	0.0553991	0.009211	1.8e-09
rs4986970	HDL_size	A	T	0.966081	0.0733478	0.0100947	3.7e-13
rs2925979	HDL_size	T	C	0.301051	-0.0331041	0.00396697	7.1e-17
rs141920044	HDL_size	C	T	0.649241	-0.0224018	0.00390114	9.3e-09
rs186021206	HDL_size	G	A	0.993407	-0.340619	0.0248518	9.3e-43
rs116403919	HDL_size	G	A	0.686776	-0.0269212	0.00433819	5.4e-10
rs71152902	HDL_size	T	TTTTTTTTTTTTA	0.120709	-0.0329617	0.00564424	5.2e-09
rs11869286	HDL_size	G	C	0.333601	-0.0268917	0.00388007	4.2e-12
rs72836561	HDL_size	C	T	0.968518	0.118689	0.0104724	9e-30
rs2696455	HDL_size	C	T	0.804129	0.0266681	0.00485873	4e-08
rs117623631	HDL_size	C	T	0.997758	-0.236018	0.0387297	1.1e-09
rs1943973	HDL_size	G	A	0.150685	-0.0589827	0.00512213	1.1e-30
rs80175721	HDL_size	A	G	0.989395	-0.141889	0.0178688	2e-15
rs116843064	HDL_size	G	A	0.980149	-0.156898	0.0131218	6e-33
rs2278426	HDL_size	C	T	0.964816	0.0695785	0.00992611	2.4e-12
rs756350040	HDL_size	TGACA	T	0.927613	-0.0456379	0.00711941	1.5e-10
rs71297088	HDL_size	C	CTGACAT	0.345207	-0.0234124	0.00399459	4.6e-09
rs10414043	HDL_size	G	A	0.872539	0.0426198	0.00550106	9.4e-15
rs5167	HDL_size	T	G	0.647734	-0.0389912	0.0038249	2.1e-24
rs1800961	HDL_size	C	T	0.9698	0.0717205	0.0106725	1.8e-11
rs6065904	HDL_size	G	A	0.785218	0.175333	0.00445065	0
rs6032614	HDL_size	G	T	0.10017	-0.0391895	0.0061198	1.5e-10
rs3092795	HDL_size	C	A	0.849452	0.0313349	0.0051765	1.4e-09
rs4239651	HDL_size	T	C	0.205758	-0.0325331	0.00452299	6.3e-13
rs1002687	HDL_TG	G	A	0.355237	-0.102926	0.00421582	1.2e-131
rs11899121	HDL_TG	G	C	0.525573	0.0325461	0.0040482	9e-16
rs4665710	HDL_TG	A	C	0.207412	-0.0654262	0.00496349	1.1e-39
rs1260326	HDL_TG	T	C	0.396018	0.0975113	0.0041235	1.2e-123
rs1128249	HDL_TG	G	T	0.607997	0.0377599	0.00413373	6.6e-20
rs1515098	HDL_TG	C	T	0.319069	-0.0315662	0.0043236	2.9e-13
rs684773	HDL_TG	A	C	0.232925	-0.0350933	0.00477784	2.1e-13
rs576198199	HDL_TG	T	TGTGTGGGTTGC	0.895733	-0.0434871	0.00680949	1.7e-10
rs13108218	HDL_TG	A	G	0.384645	0.0283857	0.0041789	1.1e-11
rs293435	HDL_TG	C	T	0.711487	-0.0247398	0.00447017	3.1e-08
rs2035403	HDL_TG	A	G	0.601685	-0.032197	0.00412114	5.6e-15
rs2035816	HDL_TG	A	G	0.915699	0.0428509	0.007281	4e-09
rs11429307	HDL_TG	G	GT	0.808483	-0.0438556	0.00514621	1.6e-17
rs568609045	HDL_TG	G	A	0.908816	0.052683	0.00959581	4e-08
rs3098023	HDL_TG	A	T	0.863945	0.0348764	0.00617132	1.6e-08
rs1005599	HDL_TG	G	C	0.289198	-0.0354759	0.00447867	2.4e-15
rs28383314	HDL_TG	T	C	0.377036	-0.0389843	0.0041637	7.8e-21
rs998584	HDL_TG	C	A	0.517687	-0.0244552	0.00404094	1.4e-09
rs2800708	HDL_TG	C	T	0.469805	-0.0226238	0.00405488	2.4e-08
rs632057	HDL_TG	T	G	0.372222	0.0319538	0.00417526	2e-14
rs80254170	HDL_TG	A	G	0.924432	-0.0455824	0.00762295	2.2e-09
rs16891156	HDL_TG	A	C	0.979649	0.141589	0.0142741	3.4e-23
rs10455872	HDL_TG	A	G	0.921013	0.100693	0.00748172	2.7e-41
rs142717575	HDL_TG	G	A	0.973861	-0.0736074	0.0134776	4.7e-08
rs56001710	HDL_TG	A	T	0.419417	0.0309449	0.00421719	2.2e-13
rs71553230	HDL_TG	T	A	0.963513	0.0654674	0.0118105	3e-08
rs3812316	HDL_TG	C	G	0.870718	0.109868	0.00601059	1.2e-74
rs3789849	HDL_TG	G	C	0.571836	0.0300606	0.00409815	2.2e-13
rs7831557	HDL_TG	G	A	0.482594	-0.0302728	0.0040423	6.9e-14
rs2409836	HDL_TG	T	G	0.452822	0.0356808	0.00405897	1.5e-18
rs1495741	HDL_TG	G	A	0.220864	0.0526695	0.00485659	2.1e-27
rs12679834	HDL_TG	T	C	0.89964	0.167002	0.00669425	2.3e-137
rs28550053	HDL_TG	A	G	0.825835	0.0427317	0.00534703	1.3e-15
rs28601761	HDL_TG	C	G	0.579841	0.0869659	0.00413318	2.8e-98
rs71516801	HDL_TG	G	T	0.955533	-0.0697531	0.0117297	2.7e-09
rs6420185	HDL_TG	G	A	0.612183	-0.0233711	0.00413425	1.6e-08
rs2740488	HDL_TG	A	C	0.734687	0.0369151	0.00458489	8.2e-16
rs138634755	HDL_TG	G	A	0.973681	0.0715084	0.0128161	2.4e-08
rs117146235	HDL_TG	A	G	0.868548	0.0352766	0.00626004	1.7e-08
rs41274050	HDL_TG	C	T	0.990137	-0.112963	0.0205006	3.6e-08
rs174580	HDL_TG	A	G	0.648028	-0.0463104	0.00421807	4.8e-28
rs35169799	HDL_TG	C	T	0.93668	-0.0470099	0.00830196	1.5e-08
rs964184	HDL_TG	G	C	0.13274	0.215448	0.00594855	3.1e-287
rs45611741	HDL_TG	C	T	0.991808	-0.347527	0.0233457	4.1e-50
rs525302	HDL_TG	C	G	0.0546301	0.0794011	0.00889112	4.2e-19
rs544097327	HDL_TG	TTTTG	T	0.942735	0.0597624	0.0087757	9.8e-12
rs555766713	HDL_TG	C	T	0.990566	0.189803	0.0214362	8.4e-19
rs76895963	HDL_TG	T	G	0.979444	0.0945453	0.0157059	1.7e-09
rs6606725	HDL_TG	C	A	0.56027	-0.0223716	0.00406344	3.7e-08
rs7979473	HDL_TG	A	G	0.38699	0.0303259	0.0041803	4e-13
rs28364531	HDL_TG	C	T	0.982019	-0.0906683	0.0152662	2.9e-09
rs150844304	HDL_TG	A	C	0.974329	-0.141725	0.012744	9.9e-29
rs151291132	HDL_TG	A	G	0.974731	-0.113495	0.0131407	5.8e-18
rs11854318	HDL_TG	G	A	0.725305	0.0693779	0.00454279	1.2e-52
rs1601935	HDL_TG	G	T	0.345362	0.165012	0.00426868	0
rs35980001	HDL_TG	G	GC	0.787529	-0.203532	0.00495887	0
rs113298164	HDL_TG	C	T	0.998106	-0.57485	0.0459711	7e-36
rs4775085	HDL_TG	G	A	0.948625	0.0564683	0.00934441	1.5e-09
rs821840	HDL_TG	A	G	0.675474	0.057161	0.00431676	5e-40
rs2925979	HDL_TG	T	C	0.301051	0.0252504	0.00440011	9.5e-09
rs704	HDL_TG	G	A	0.523974	0.0244043	0.00403489	1.5e-09
rs72836561	HDL_TG	C	T	0.968518	-0.0826399	0.0115638	8.9e-13
rs4402606	HDL_TG	T	C	0.284398	-0.0266621	0.00478747	2.6e-08
rs77960347	HDL_TG	A	G	0.986766	-0.197891	0.0176463	3.5e-29
rs117623631	HDL_TG	C	T	0.997758	-0.350387	0.0427677	2.6e-16
rs2156552	HDL_TG	A	T	0.178203	-0.0577905	0.00526605	5.1e-28
rs116843064	HDL_TG	G	A	0.980149	0.226326	0.0144713	3.9e-55
rs56322906	HDL_TG	G	A	0.964842	0.0852475	0.0109653	7.6e-15
rs8107974	HDL_TG	A	T	0.924448	0.0655135	0.00764713	1.1e-17
rs1065853	HDL_TG	G	T	0.919419	-0.261535	0.0074427	1.7e-270
rs484195	HDL_TG	A	G	0.384474	-0.0289156	0.00421734	7.1e-12
rs739320	HDL_TG	T	C	0.393335	0.0290592	0.00422439	6e-12
rs1883711	HDL_TG	G	C	0.968793	-0.0735271	0.0118644	5.7e-10
rs6073958	HDL_TG	T	C	0.801269	-0.0536673	0.00506837	3.4e-26
rs3766077	His	A	G	0.588991	0.0230875	0.0042027	3.9e-08
rs780094	His	T	C	0.384884	-0.0346741	0.00424342	3.1e-16
rs1047891	His	C	A	0.685127	0.0702984	0.00444939	3.1e-56
rs181648651	His	C	T	0.99773	-0.43658	0.0443437	7.2e-23
rs35331711	His	G	A	0.995274	-0.227443	0.0301204	4.3e-14
rs34004251	His	T	A	0.823583	0.0548397	0.00545261	8.5e-24
rs117591301	His	A	T	0.972474	0.0766699	0.012793	2.1e-09
rs2272662	His	T	C	0.423375	-0.0295286	0.00418701	1.8e-12
rs2168101	His	C	A	0.691775	0.0276807	0.00461406	2e-09
rs76191003	His	C	T	0.931639	-0.0507283	0.00818814	5.8e-10
rs2933243	His	G	A	0.816846	-0.0583306	0.00533323	7.7e-28
rs75341400	His	G	T	0.901725	0.0876316	0.0070008	6e-36
rs143387210	His	T	C	0.993402	0.166119	0.0262206	2.4e-10
rs61937878	His	C	T	0.993603	-0.872731	0.0259369	3.3e-248
rs117991621	His	C	T	0.995043	-0.553629	0.0293851	3.5e-79
rs143854097	His	G	A	0.998586	-0.704753	0.0549612	1.2e-37
rs756743052	His	CTTAACTA	C	0.906565	-0.0490646	0.00719767	9.3e-12
rs559243300	His	A	C	0.998685	-0.335394	0.0584958	9.8e-09
rs147773754	His	C	T	0.995832	0.327152	0.0329658	3.3e-23
rs1958393	His	C	G	0.890981	-0.0631483	0.00670087	4.3e-21
rs11621792	His	C	T	0.546182	0.0273357	0.00416742	5.4e-11
rs709932	His	C	T	0.844213	-0.0379974	0.00569752	2.6e-11
rs139974673	His	T	C	0.974076	-0.0900258	0.0130115	4.6e-12
rs1883711	His	G	C	0.968825	-0.0876634	0.012131	5e-13
rs182050989	IDL_C_pct	C	T	0.97186	0.0875316	0.0121368	5.5e-13
rs67408364	IDL_C_pct	A	G	0.786383	0.0399905	0.00490389	3.5e-16
rs11591147	IDL_C_pct	G	T	0.982543	0.172523	0.0152762	1.4e-29
rs538997396	IDL_C_pct	A	AT	0.667272	-0.0294946	0.00436021	1.3e-11
rs12740374	IDL_C_pct	G	T	0.778936	0.0322478	0.00482351	2.3e-11
rs2055975	IDL_C_pct	A	C	0.289667	0.0243942	0.0044206	3.4e-08
rs2642438	IDL_C_pct	A	G	0.29615	-0.0398211	0.00439118	1.2e-19
rs59484402	IDL_C_pct	C	CT	0.388312	-0.0456968	0.00415933	4.4e-28
rs2678379	IDL_C_pct	A	G	0.206178	0.108062	0.00494137	5.2e-106
rs11689541	IDL_C_pct	T	C	0.937961	0.0497386	0.00834538	2.5e-09
rs1260326	IDL_C_pct	T	C	0.396018	-0.0614012	0.00409701	9e-51
rs4299376	IDL_C_pct	G	T	0.323723	0.0246626	0.00429362	9.2e-09
rs1128249	IDL_C_pct	G	T	0.607997	-0.0331285	0.00410716	7.3e-16
rs1047891	IDL_C_pct	C	A	0.685016	0.0265993	0.00431717	7.2e-10
rs78058190	IDL_C_pct	G	A	0.949892	0.0780601	0.0103778	5.4e-14
rs2943650	IDL_C_pct	C	T	0.355246	0.0436629	0.00418164	1.6e-25
rs684773	IDL_C_pct	A	C	0.232925	0.0488461	0.0047445	7.4e-25
rs10008637	IDL_C_pct	T	C	0.538057	0.0242934	0.00402724	1.6e-09
rs3775228	IDL_C_pct	C	T	0.601718	0.0269134	0.00410956	5.8e-11
rs35518360	IDL_C_pct	A	T	0.91727	0.0573001	0.00748024	1.9e-14
rs189866430	IDL_C_pct	T	A	0.993233	0.158187	0.0257716	8.4e-10
rs9687846	IDL_C_pct	G	A	0.798596	0.0428017	0.00499416	1e-17
rs7733436	IDL_C_pct	C	T	0.618536	-0.0329164	0.00412754	1.5e-15
rs370326364	IDL_C_pct	C	CA	0.668962	-0.0267743	0.00439141	1.1e-09
rs272838	IDL_C_pct	C	T	0.833448	0.0335556	0.00545172	7.5e-10
rs1363232	IDL_C_pct	A	G	0.340475	0.0242984	0.00422875	9.1e-09
rs55964643	IDL_C_pct	G	A	0.496769	0.0265601	0.00411775	1.1e-10
rs9259970	IDL_C_pct	G	A	0.717498	-0.0286546	0.00461761	5.5e-10
rs41541519	IDL_C_pct	T	A	0.943422	0.068039	0.0088452	1.4e-14
rs3117103	IDL_C_pct	A	T	0.859948	-0.0339726	0.00575771	3.6e-09
rs114741460	IDL_C_pct	C	T	0.953428	0.078791	0.0102019	1.1e-14
rs6905288	IDL_C_pct	G	A	0.431475	0.0236924	0.00403872	4.5e-09
rs632057	IDL_C_pct	T	G	0.372222	-0.02321	0.00414822	2.2e-08
rs16891156	IDL_C_pct	A	C	0.979649	-0.1019	0.0141817	6.7e-13
rs10455872	IDL_C_pct	A	G	0.921013	-0.0729487	0.00743328	9.8e-23
rs56287412	IDL_C_pct	T	C	0.491999	-0.0273975	0.00404078	1.2e-11
rs10642257	IDL_C_pct	A	AAGGCC	0.839842	-0.038714	0.005485	1.7e-12
rs13229300	IDL_C_pct	C	T	0.726006	-0.0248691	0.00451328	3.6e-08
rs13234131	IDL_C_pct	A	G	0.870557	-0.106792	0.00596952	1.4e-71
rs10225866	IDL_C_pct	C	T	0.597638	-0.0238855	0.0041016	5.8e-09
rs4841132	IDL_C_pct	A	G	0.0908439	-0.0704046	0.00699312	7.7e-24
rs10903331	IDL_C_pct	C	G	0.197351	-0.0340641	0.00503519	1.3e-11
rs3758060	IDL_C_pct	T	C	0.991755	0.158913	0.022366	1.2e-12
rs6999612	IDL_C_pct	T	C	0.981904	0.171102	0.0150937	8.7e-30
rs117026536	IDL_C_pct	G	T	0.900082	-0.190338	0.00667294	5.9e-179
rs181349205	IDL_C_pct	G	C	0.992787	0.23944	0.0243884	9.4e-23
rs75662196	IDL_C_pct	G	C	0.972162	-0.0763121	0.0124489	8.8e-10
rs17092008	IDL_C_pct	C	T	0.936816	0.0472738	0.0082798	1.1e-08
rs55682243	IDL_C_pct	C	G	0.97603	-0.0802325	0.0130135	7e-10
rs2954038	IDL_C_pct	C	A	0.301324	-0.051267	0.00436686	7.9e-32
rs2519093	IDL_C_pct	C	T	0.816261	-0.0375592	0.00518381	4.3e-13
rs10640079	IDL_C_pct	G	GT	0.525277	-0.0497189	0.00402565	4.8e-35
rs2803619	IDL_C_pct	G	C	0.275645	0.0460544	0.00448655	1e-24
rs142207013	IDL_C_pct	C	G	0.970573	0.0678509	0.0122136	2.8e-08
rs2306028	IDL_C_pct	G	T	0.867647	-0.0337012	0.00590425	1.1e-08
rs102275	IDL_C_pct	T	C	0.65021	0.0754851	0.0041916	1.7e-72
rs71468663	IDL_C_pct	A	AC	0.953575	0.0633267	0.00956186	3.5e-11
rs10750766	IDL_C_pct	C	A	0.290217	0.0263706	0.00441608	2.4e-09
rs144023941	IDL_C_pct	A	ACTC	0.840096	0.0498295	0.00550278	1.4e-19
rs372389982	IDL_C_pct	C	CTT	0.844001	-0.0307104	0.00556107	3.3e-08
rs964184	IDL_C_pct	G	C	0.13274	-0.167998	0.00590845	7.8e-178
rs45611741	IDL_C_pct	C	T	0.991808	0.36574	0.0231883	4.8e-56
rs555766713	IDL_C_pct	C	T	0.990566	-0.204422	0.0212917	7.9e-22
rs754259315	IDL_C_pct	CT	C	0.709447	-0.0260934	0.00461403	1.6e-08
rs35350651	IDL_C_pct	A	AC	0.497421	-0.0265081	0.00401837	4.2e-11
rs543290203	IDL_C_pct	C	CT	0.841534	0.0368893	0.00568979	9e-11
rs184334219	IDL_C_pct	G	A	0.981127	0.139528	0.0148094	4.4e-21
rs190543502	IDL_C_pct	T	C	0.975889	0.206328	0.0131558	2e-55
rs4273010	IDL_C_pct	T	C	0.974838	0.158792	0.0130132	3e-34
rs1973688	IDL_C_pct	C	T	0.717503	-0.0562125	0.00446948	2.8e-36
rs7177289	IDL_C_pct	C	T	0.645987	0.14835	0.00419476	5.8e-274
rs1077835	IDL_C_pct	A	G	0.780287	0.175244	0.00484347	1.2e-286
rs6078	IDL_C_pct	G	A	0.971147	0.0775383	0.0119779	9.6e-11
rs113298164	IDL_C_pct	C	T	0.998106	0.476142	0.0456941	2e-25
rs143862097	IDL_C_pct	C	A	0.98623	-0.107036	0.0175254	1e-09
rs8038648	IDL_C_pct	T	G	0.785881	0.030849	0.00494131	4.3e-10
rs7206374	IDL_C_pct	G	A	0.918167	-0.0412775	0.00735985	2e-08
rs11644601	IDL_C_pct	T	C	0.703305	-0.02522	0.00440632	1e-08
rs2925979	IDL_C_pct	T	C	0.301051	-0.0336785	0.00437076	1.3e-14
rs79202680	IDL_C_pct	G	T	0.995399	-0.186315	0.0301331	6.3e-10
rs200489612	IDL_C_pct	G	A	0.994772	0.170109	0.0300515	1.5e-08
rs72836561	IDL_C_pct	C	T	0.968518	0.119463	0.0114885	2.5e-25
rs2376584	IDL_C_pct	G	A	0.591216	-0.0240209	0.00412993	6e-09
rs76290759	IDL_C_pct	A	G	0.989918	-0.139028	0.0207182	1.9e-11
rs116843064	IDL_C_pct	G	A	0.980149	-0.242874	0.0143335	2.1e-64
rs73015021	IDL_C_pct	A	G	0.879342	0.062082	0.00612959	4.1e-24
rs141810580	IDL_C_pct	A	AAAAC	0.947192	0.0790448	0.00894214	9.6e-19
rs112450640	IDL_C_pct	G	A	0.980495	0.439622	0.0145535	1.9e-200
rs118147862	IDL_C_pct	G	A	0.954236	0.428399	0.00986899	0
rs41290102	IDL_C_pct	C	T	0.98651	-0.0988864	0.0172822	1.1e-08
rs3745151	IDL_C_pct	G	T	0.997549	0.433757	0.041477	1.4e-25
rs12691088	IDL_C_pct	G	A	0.979087	-0.126396	0.0150015	3.6e-17
rs576269767	IDL_C_pct	C	T	0.996163	0.36201	0.0336977	6.4e-27
rs7251522	IDL_C_pct	A	G	0.274312	0.0268711	0.00454563	3.4e-09
rs4814176	IDL_C_pct	T	C	0.391808	-0.0286039	0.00412016	3.9e-12
rs1800961	IDL_C_pct	C	T	0.9698	0.0750529	0.0117193	1.5e-10
rs3747207	IDL_C_pct	G	A	0.785004	0.037818	0.00488638	1e-14
rs1293261	IDL_C	A	T	0.474824	-0.0218899	0.00398855	4.1e-08
rs11591147	IDL_C	G	T	0.982543	0.317132	0.0151963	1e-96
rs11206517	IDL_C	T	G	0.966988	-0.0931447	0.0111638	7.2e-17
rs1168107	IDL_C	A	T	0.350928	-0.0277305	0.00417523	3.1e-11
rs12740374	IDL_C	G	T	0.778936	0.0938861	0.00479829	3e-85
rs2642438	IDL_C	A	G	0.29615	-0.0381422	0.00436822	2.5e-18
rs553427	IDL_C	C	T	0.482963	-0.0268913	0.00398882	1.6e-11
rs35633876	IDL_C	G	T	0.518142	0.0235726	0.00400703	4e-09
rs562338	IDL_C	A	G	0.180384	-0.0988703	0.0051791	3e-81
rs4299376	IDL_C	G	T	0.323723	0.0467087	0.00427259	8.1e-28
rs2943650	IDL_C	C	T	0.355246	0.0272614	0.00416116	5.7e-11
rs187814248	IDL_C	T	C	0.994129	-0.154255	0.028067	3.9e-08
rs1499279	IDL_C	T	G	0.958377	0.0581984	0.0100261	6.4e-09
rs3846662	IDL_C	A	G	0.575889	-0.0551852	0.00403859	1.7e-42
rs1895233	IDL_C	G	T	0.455224	-0.0243866	0.00401823	1.3e-09
rs6882345	IDL_C	G	A	0.367164	-0.0239008	0.00413332	7.4e-09
rs7773004	IDL_C	A	G	0.502717	-0.0269132	0.00399355	1.6e-11
rs72843670	IDL_C	T	C	0.861632	-0.0344785	0.00576004	2.2e-09
rs116010992	IDL_C	G	T	0.944836	0.0521034	0.00901033	7.4e-09
rs147841808	IDL_C	C	G	0.867699	-0.0434275	0.00600947	5e-13
rs12208357	IDL_C	C	T	0.93	-0.0453394	0.00784724	7.6e-09
rs374071816	IDL_C	T	A	0.907751	-0.0489089	0.00725883	1.6e-11
rs1057558	IDL_C	T	C	0.779688	0.031897	0.00481629	3.5e-11
rs10642257	IDL_C	A	AAGGCC	0.839842	-0.0319827	0.00545546	4.6e-09
rs12056034	IDL_C	A	G	0.874307	-0.0497916	0.00601433	1.2e-16
rs10953298	IDL_C	C	T	0.764437	0.0263861	0.00472525	2.3e-08
rs1461729	IDL_C	A	G	0.100763	-0.0564393	0.00663284	1.8e-17
rs117026536	IDL_C	G	T	0.900082	-0.0789136	0.0066474	1.7e-32
rs112875651	IDL_C	G	A	0.607621	0.0367058	0.00414209	7.9e-19
rs2740488	IDL_C	A	C	0.734687	0.0264669	0.00452996	5.1e-09
rs115478735	IDL_C	A	T	0.816696	-0.0609484	0.00516079	3.5e-32
rs10822145	IDL_C	C	T	0.523143	-0.0340922	0.00399472	1.4e-17
rs2792735	IDL_C	G	A	0.27966	0.0396353	0.00444388	4.7e-19
rs102275	IDL_C	T	C	0.65021	0.0781308	0.00417082	2.7e-78
rs144023941	IDL_C	A	ACTC	0.840096	0.03639	0.00547551	3e-11
rs4307732	IDL_C	G	A	0.894067	-0.0413376	0.00649904	2e-10
rs769211849	IDL_C	CTTAT	C	0.774538	-0.0276621	0.00481045	8.9e-09
rs653178	IDL_C	C	T	0.483964	-0.0305813	0.00399644	2e-14
rs2384049	IDL_C	A	G	0.2826	-0.0254079	0.00447362	1.4e-08
rs1169294	IDL_C	G	A	0.689908	-0.0302645	0.00432698	2.7e-12
rs61946991	IDL_C	A	C	0.548351	0.0240807	0.00421824	1.1e-08
rs117519814	IDL_C	G	A	0.932577	0.0455642	0.00797509	1.1e-08
rs1973688	IDL_C	C	T	0.717503	0.0292635	0.00445265	5e-11
rs261290	IDL_C	T	C	0.345355	0.0691816	0.00420462	7.9e-61
rs261334	IDL_C	G	C	0.211753	0.0721808	0.00487379	1.3e-49
rs11648086	IDL_C	G	A	0.66176	-0.029461	0.0047731	6.7e-10
rs77303550	IDL_C	C	T	0.807295	0.0301521	0.00506699	2.7e-09
rs200489612	IDL_C	G	A	0.994772	0.205705	0.0298849	5.9e-12
rs72836561	IDL_C	C	T	0.968518	0.0976242	0.0114248	1.3e-17
rs4794048	IDL_C	A	C	0.519202	-0.0299423	0.00400367	7.5e-14
rs1801689	IDL_C	A	C	0.969474	-0.0764058	0.0115984	4.5e-11
rs77542162	IDL_C	A	G	0.977334	-0.14854	0.013418	1.7e-28
rs77960347	IDL_C	A	G	0.986766	-0.160811	0.0174315	2.8e-20
rs7241918	IDL_C	G	T	0.1771	-0.0376778	0.00524057	6.5e-13
rs116843064	IDL_C	G	A	0.980149	-0.107745	0.0142617	4.2e-14
rs73013176	IDL_C	T	C	0.988719	0.140067	0.019144	2.5e-13
rs147985405	IDL_C	G	GA	0.880638	0.148052	0.00613231	8.9e-129
rs58542926	IDL_C	C	T	0.925601	0.0819405	0.00758108	3.1e-27
rs141810580	IDL_C	A	AAAAC	0.947192	0.0769532	0.00889737	5.2e-18
rs111740474	IDL_C	G	A	0.985295	-0.101018	0.0172391	4.6e-09
rs80168591	IDL_C	G	A	0.986841	-0.128069	0.0193442	3.6e-11
rs112450640	IDL_C	G	A	0.980495	0.434049	0.0144806	2.1e-197
rs118147862	IDL_C	G	A	0.954236	0.46257	0.00981958	0
rs749132185	IDL_C	T	C	0.967127	-0.0824355	0.0135809	1.3e-09
rs3745151	IDL_C	G	T	0.997549	0.467925	0.0412694	8.5e-30
rs1081105	IDL_C	A	C	0.972379	-0.142743	0.0121623	8.3e-32
rs12691088	IDL_C	G	A	0.979087	-0.146849	0.0149264	7.7e-23
rs576269767	IDL_C	C	T	0.996163	0.335347	0.033529	1.5e-23
rs150262789	IDL_C	C	T	0.983855	0.107978	0.0163144	3.6e-11
rs485186	IDL_C	A	G	0.464343	-0.0279368	0.00399001	2.5e-12
rs2618566	IDL_C	G	T	0.339706	0.0258585	0.00421321	8.4e-10
rs1883711	IDL_C	G	C	0.968793	-0.0801221	0.0117209	8.2e-12
rs6073966	IDL_C	C	T	0.830981	0.0293503	0.00533303	3.7e-08
rs148268445	IDL_CE_pct	T	C	0.923872	0.0534697	0.00770293	3.9e-12
rs67408364	IDL_CE_pct	A	G	0.786383	0.0392981	0.00491567	1.3e-15
rs11591147	IDL_CE_pct	G	T	0.982543	0.1319	0.0153128	7.1e-18
rs267738	IDL_CE_pct	T	G	0.780348	-0.0345845	0.00484987	1e-12
rs4656292	IDL_CE_pct	A	G	0.380433	-0.022631	0.00414816	4.9e-08
rs3761916	IDL_CE_pct	A	G	0.719334	0.0256403	0.0044759	1e-08
rs2642438	IDL_CE_pct	A	G	0.29615	-0.0362403	0.00440173	1.8e-16
rs10864726	IDL_CE_pct	C	T	0.394529	-0.0455404	0.00411256	1.7e-28
rs2678379	IDL_CE_pct	A	G	0.206178	0.120501	0.00495182	8.4e-131
rs374048982	IDL_CE_pct	AT	A	0.458243	0.02333	0.00411893	1.5e-08
rs1260326	IDL_CE_pct	T	C	0.396018	-0.0508185	0.00410567	3.5e-35
rs13389219	IDL_CE_pct	C	T	0.607468	-0.0302109	0.00411464	2.1e-13
rs1047891	IDL_CE_pct	C	A	0.685016	0.0235871	0.0043263	5e-08
rs78058190	IDL_CE_pct	G	A	0.949892	0.0741789	0.0103998	9.8e-13
rs2943650	IDL_CE_pct	C	T	0.355246	0.0366564	0.00419048	2.2e-18
rs7636504	IDL_CE_pct	G	A	0.649049	-0.0238592	0.00425302	2e-08
rs645040	IDL_CE_pct	G	T	0.226899	0.0500255	0.00480192	2.1e-25
rs13120301	IDL_CE_pct	C	T	0.581173	0.0246289	0.0040815	1.6e-09
rs35518360	IDL_CE_pct	A	T	0.91727	0.0616082	0.00749587	2.1e-16
rs189866430	IDL_CE_pct	T	A	0.993233	0.155671	0.0258254	1.7e-09
rs9687846	IDL_CE_pct	G	A	0.798596	0.0364031	0.00500374	3.5e-13
rs4704220	IDL_CE_pct	G	A	0.61763	-0.025547	0.00413343	6.4e-10
rs12652795	IDL_CE_pct	A	C	0.541546	0.0261243	0.00425677	8.4e-10
rs9266834	IDL_CE_pct	T	A	0.889775	0.0506081	0.00653043	9.2e-15
rs144123929	IDL_CE_pct	C	T	0.971917	-0.0862226	0.0150974	1.1e-08
rs114741460	IDL_CE_pct	C	T	0.953428	0.0768716	0.0102254	5.6e-14
rs140570886	IDL_CE_pct	T	C	0.984514	-0.145389	0.0165367	1.5e-18
rs56287412	IDL_CE_pct	T	C	0.491999	-0.0222373	0.00404893	4e-08
rs10642257	IDL_CE_pct	A	AAGGCC	0.839842	-0.0328652	0.00549606	2.2e-09
rs17145750	IDL_CE_pct	C	T	0.838276	-0.0775993	0.00545849	7.3e-46
rs4841132	IDL_CE_pct	A	G	0.0908439	-0.0738115	0.00701111	6.4e-26
rs3758060	IDL_CE_pct	T	C	0.991755	0.151136	0.0224236	1.6e-11
rs6999612	IDL_CE_pct	T	C	0.981904	0.169784	0.0151326	3.3e-29
rs117026536	IDL_CE_pct	G	T	0.900082	-0.168149	0.0066901	2.1e-139
rs181349205	IDL_CE_pct	G	C	0.992787	0.223398	0.0244511	6.4e-20
rs17092008	IDL_CE_pct	C	T	0.936816	0.0461214	0.0083011	2.8e-08
rs55682243	IDL_CE_pct	C	G	0.97603	-0.073682	0.013047	1.6e-08
rs2980888	IDL_CE_pct	T	C	0.301149	-0.0436593	0.00437995	2.1e-23
rs10640079	IDL_CE_pct	G	GT	0.525277	-0.048065	0.00403359	9.7e-33
rs2803619	IDL_CE_pct	G	C	0.275645	0.0475019	0.00449539	4.2e-26
rs2290883	IDL_CE_pct	G	A	0.867451	-0.0354498	0.00591411	2e-09
rs102275	IDL_CE_pct	T	C	0.65021	0.0390381	0.00420119	1.5e-20
rs71468663	IDL_CE_pct	A	AC	0.953575	0.057341	0.00958373	2.2e-09
rs144023941	IDL_CE_pct	A	ACTC	0.840096	0.0603936	0.00551537	6.6e-28
rs112418734	IDL_CE_pct	C	CCATT	0.176546	0.0304429	0.00531051	9.9e-09
rs964184	IDL_CE_pct	G	C	0.13274	-0.124816	0.00592196	1.3e-98
rs45611741	IDL_CE_pct	C	T	0.991808	0.319651	0.0232414	4.8e-43
rs563566473	IDL_CE_pct	C	T	0.947733	-0.0646505	0.0105507	8.9e-10
rs555766713	IDL_CE_pct	C	T	0.990566	-0.1873	0.0213404	1.7e-18
rs653178	IDL_CE_pct	C	T	0.483964	-0.0228169	0.0040262	1.5e-08
rs543290203	IDL_CE_pct	C	CT	0.841534	0.0348054	0.00570035	1e-09
rs184334219	IDL_CE_pct	G	A	0.981127	0.125387	0.0148411	2.9e-17
rs190543502	IDL_CE_pct	T	C	0.975889	0.177652	0.013184	2.2e-41
rs4273010	IDL_CE_pct	T	C	0.974838	0.139256	0.013041	1.3e-26
rs1973688	IDL_CE_pct	C	T	0.717503	-0.0557744	0.00447905	1.4e-35
rs7177289	IDL_CE_pct	C	T	0.645987	0.147632	0.00420374	3.4e-270
rs2070895	IDL_CE_pct	G	A	0.781321	0.171277	0.00485503	1.3e-272
rs6078	IDL_CE_pct	G	A	0.971147	0.0853535	0.0120035	1.2e-12
rs113298164	IDL_CE_pct	C	T	0.998106	0.471288	0.0457919	7.7e-25
rs143862097	IDL_CE_pct	C	A	0.98623	-0.104195	0.0175629	3e-09
rs8038648	IDL_CE_pct	T	G	0.785881	0.029851	0.00495188	1.7e-09
rs7206374	IDL_CE_pct	G	A	0.918167	-0.0437938	0.00737406	2.9e-09
rs2925979	IDL_CE_pct	T	C	0.301051	-0.0300124	0.0043792	7.2e-12
rs2304969	IDL_CE_pct	G	T	0.854081	-0.0332952	0.00574222	6.7e-09
rs200489612	IDL_CE_pct	G	A	0.994772	0.179782	0.0301064	2.3e-09
rs9898216	IDL_CE_pct	G	A	0.39406	0.0227049	0.00416089	4.8e-08
rs72836561	IDL_CE_pct	C	T	0.968518	0.11099	0.0115095	5.2e-22
rs77960347	IDL_CE_pct	A	G	0.986766	-0.169844	0.0175605	4e-22
rs10438978	IDL_CE_pct	T	C	0.182232	-0.0427801	0.00521289	2.3e-16
rs116843064	IDL_CE_pct	G	A	0.980149	-0.21565	0.0143649	6.1e-51
rs77140532	IDL_CE_pct	A	G	0.879341	0.0441725	0.00614305	6.4e-13
rs141810580	IDL_CE_pct	A	AAAAC	0.947192	0.076824	0.00896172	1e-17
rs112450640	IDL_CE_pct	G	A	0.980495	0.459754	0.0145854	4.4e-218
rs118147862	IDL_CE_pct	G	A	0.954236	0.45231	0.0098906	0
rs41290102	IDL_CE_pct	C	T	0.98651	-0.0969198	0.01732	2.2e-08
rs3745151	IDL_CE_pct	G	T	0.997549	0.451945	0.0415679	1.6e-27
rs12691088	IDL_CE_pct	G	A	0.979087	-0.110323	0.0150343	2.2e-13
rs576269767	IDL_CE_pct	C	T	0.996163	0.37903	0.0337715	3.1e-29
rs7251522	IDL_CE_pct	A	G	0.274312	0.029011	0.00455559	1.9e-10
rs438568	IDL_CE_pct	A	G	0.390127	-0.0239229	0.00413161	7e-09
rs1800961	IDL_CE_pct	C	T	0.9698	0.0710049	0.0117413	1.5e-09
rs111404889	IDL_CE_pct	C	T	0.800997	-0.0288844	0.00510707	1.6e-08
rs3747207	IDL_CE_pct	G	A	0.785004	0.0329961	0.00489529	1.6e-11
rs11591147	IDL_CE	G	T	0.982543	0.31172	0.0151938	1.5e-93
rs11206517	IDL_CE	T	G	0.966988	-0.0925881	0.0111619	1.1e-16
rs1002687	IDL_CE	G	A	0.355237	-0.0312199	0.00416522	6.6e-14
rs12740374	IDL_CE	G	T	0.778936	0.0910478	0.00479751	2.6e-80
rs2642438	IDL_CE	A	G	0.29615	-0.038139	0.00436751	2.5e-18
rs553427	IDL_CE	C	T	0.482963	-0.0260863	0.00398817	6.1e-11
rs35633876	IDL_CE	G	T	0.518142	0.0246133	0.00400621	8.1e-10
rs562338	IDL_CE	A	G	0.180384	-0.0984257	0.00517804	1.5e-80
rs4299376	IDL_CE	G	T	0.323723	0.0463446	0.00427171	2e-27
rs2943650	IDL_CE	C	T	0.355246	0.0269278	0.00416031	9.6e-11
rs1499279	IDL_CE	T	G	0.958377	0.0576939	0.0100242	8.6e-09
rs3846662	IDL_CE	A	G	0.575889	-0.0544551	0.00403781	1.9e-41
rs1895233	IDL_CE	G	T	0.455224	-0.0243091	0.00401744	1.4e-09
rs6882345	IDL_CE	G	A	0.367164	-0.0231094	0.00413252	2.2e-08
rs7773004	IDL_CE	A	G	0.502717	-0.0260113	0.00399286	7.3e-11
rs72843670	IDL_CE	T	C	0.861632	-0.0342481	0.00575905	2.7e-09
rs116010992	IDL_CE	G	T	0.944836	0.0521223	0.00900878	7.2e-09
rs147841808	IDL_CE	C	G	0.867699	-0.0422918	0.00600844	1.9e-12
rs3777399	IDL_CE	G	A	0.866934	0.0406385	0.00588408	5e-12
rs4252185	IDL_CE	T	C	0.900323	-0.0398513	0.00685281	6.1e-09
rs1057558	IDL_CE	T	C	0.779688	0.0318812	0.00481544	3.6e-11
rs10642257	IDL_CE	A	AAGGCC	0.839842	-0.0316615	0.00545449	6.4e-09
rs12056034	IDL_CE	A	G	0.874307	-0.047843	0.00601327	1.8e-15
rs1461729	IDL_CE	A	G	0.100763	-0.0583914	0.0066315	1.3e-18
rs117026536	IDL_CE	G	T	0.900082	-0.0788035	0.00664605	2e-32
rs112875651	IDL_CE	G	A	0.607621	0.0370756	0.00414125	3.5e-19
rs2740488	IDL_CE	A	C	0.734687	0.0259768	0.00452913	9.7e-09
rs115478735	IDL_CE	A	T	0.816696	-0.0590565	0.00515984	2.5e-30
rs10822145	IDL_CE	C	T	0.523143	-0.0344712	0.00399398	6.1e-18
rs2792735	IDL_CE	G	A	0.27966	0.0405657	0.00444306	6.8e-20
rs102275	IDL_CE	T	C	0.65021	0.0731681	0.00417013	6.4e-69
rs144023941	IDL_CE	A	ACTC	0.840096	0.0393487	0.00547459	6.6e-13
rs4307732	IDL_CE	G	A	0.894067	-0.0407294	0.00649795	3.7e-10
rs769211849	IDL_CE	CTTAT	C	0.774538	-0.0277861	0.00480956	7.6e-09
rs653178	IDL_CE	C	T	0.483964	-0.0304397	0.00399571	2.6e-14
rs2384049	IDL_CE	A	G	0.2826	-0.0255795	0.0044728	1.1e-08
rs1169294	IDL_CE	G	A	0.689908	-0.0304273	0.00432618	2e-12
rs61946991	IDL_CE	A	C	0.548351	0.0239645	0.00421744	1.3e-08
rs117519814	IDL_CE	G	A	0.932577	0.0446063	0.0079739	2.2e-08
rs1973688	IDL_CE	C	T	0.717503	0.0275534	0.00445199	6.1e-10
rs261290	IDL_CE	T	C	0.345355	0.0647309	0.004204	1.7e-53
rs261334	IDL_CE	G	C	0.211753	0.067626	0.00487307	8.7e-44
rs11648086	IDL_CE	G	A	0.66176	-0.0288554	0.00477224	1.5e-09
rs77303550	IDL_CE	C	T	0.807295	0.0294527	0.00506607	6.1e-09
rs200489612	IDL_CE	G	A	0.994772	0.209657	0.0298796	2.3e-12
rs72836561	IDL_CE	C	T	0.968518	0.0977765	0.0114228	1.1e-17
rs4794048	IDL_CE	A	C	0.519202	-0.0288929	0.00400296	5.3e-13
rs1801689	IDL_CE	A	C	0.969474	-0.0723119	0.0115963	4.5e-10
rs77542162	IDL_CE	A	G	0.977334	-0.144615	0.0134156	4.3e-27
rs77960347	IDL_CE	A	G	0.986766	-0.171996	0.0174278	5.7e-23
rs7241918	IDL_CE	G	T	0.1771	-0.0407844	0.00523945	7e-15
rs116843064	IDL_CE	G	A	0.980149	-0.108021	0.0142573	3.5e-14
rs73013176	IDL_CE	T	C	0.988719	0.13749	0.0191381	6.8e-13
rs147985405	IDL_CE	G	GA	0.880638	0.145396	0.00613042	2.4e-124
rs111279811	IDL_CE	C	T	0.972837	0.0705943	0.0127666	3.2e-08
rs58542926	IDL_CE	C	T	0.925601	0.0854001	0.00757875	1.9e-29
rs141810580	IDL_CE	A	AAAAC	0.947192	0.0778794	0.00889464	2e-18
rs111740474	IDL_CE	G	A	0.985295	-0.101376	0.0172338	4e-09
rs80168591	IDL_CE	G	A	0.986841	-0.128499	0.0193382	3e-11
rs112450640	IDL_CE	G	A	0.980495	0.443522	0.0144762	3.8e-206
rs118147862	IDL_CE	G	A	0.954236	0.47268	0.00981657	0
rs749132185	IDL_CE	T	C	0.967127	-0.0848743	0.0135767	4.1e-10
rs3745151	IDL_CE	G	T	0.997549	0.478787	0.0412567	3.9e-31
rs1081105	IDL_CE	A	C	0.972379	-0.143419	0.0121585	4.1e-32
[truncated: 16,075 more rows]
