# Supplementary material for: Characterising metabolomic signatures of lipid-modifying therapies through drug target mendelian randomisation
Source: PLoS Biol. 2022 Feb 25;20(2):e3001547. doi: 10.1371/journal.pbio.3001547 (PMC8906647; doi:10.1371/journal.pbio.3001547)
Supplement: S6 Table — (XLSX) [file pbio.3001547.s006.xlsx]

## Sheet: Table S6 - Number of hits
S6 Table: Number of genome-wide significant hits for circulating metabolic traits
Number of hits based on P<5x10-08 and r2<0.001 using a linkage disequilibrium reference panel of 10,000 randomly selected participants from the UK Biobank of European descent
Metabolite	Number of hits
Acetate	12
Acetoacetate	7
Acetone	15
Ala	37
Albumin	38
ApoA1	85
ApoB_by_ApoA1	78
ApoB	66
bOHbutyrate	20
Cholines	70
Citrate	40
Clinical_LDL_C	58
Creatinine	78
DHA_pct	27
DHA	49
Gln	51
Glucose	24
GlycA	72
Gly	75
HDL_CE	111
HDL_C	107
HDL_FC	91
HDL_L	94
HDL_PL	89
HDL_P	73
HDL_size	115
HDL_TG	74
His	24
IDL_CE_pct	83
IDL_CE	70
IDL_C_pct	97
IDL_C	73
IDL_FC_pct	59
IDL_FC	74
IDL_L	71
IDL_PL_pct	53
IDL_PL	73
IDL_P	59
IDL_TG_pct	100
IDL_TG	87
Ile	10
Lactate	11
LA_pct	42
LA	74
LDL_CE	62
LDL_C	60
LDL_FC	62
LDL_L	63
LDL_PL	61
LDL_P	66
LDL_size	38
LDL_TG	90
Leu	20
L_HDL_CE_pct	92
L_HDL_CE	126
L_HDL_C_pct	107
L_HDL_C	129
L_HDL_FC_pct	88
L_HDL_FC	116
L_HDL_L	113
L_HDL_PL_pct	87
L_HDL_PL	104
L_HDL_P	122
L_HDL_TG_pct	93
L_HDL_TG	76
L_LDL_CE_pct	48
L_LDL_CE	61
L_LDL_C_pct	76
L_LDL_C	63
L_LDL_FC_pct	102
L_LDL_FC	72
L_LDL_L	62
L_LDL_PL_pct	56
L_LDL_PL	61
L_LDL_P	67
L_LDL_TG_pct	85
L_LDL_TG	80
L_VLDL_CE_pct	71
L_VLDL_CE	80
L_VLDL_C_pct	61
L_VLDL_C	82
L_VLDL_FC_pct	54
L_VLDL_FC	86
L_VLDL_L	89
L_VLDL_PL_pct	92
L_VLDL_PL	89
L_VLDL_P	90
L_VLDL_TG_pct	62
L_VLDL_TG	87
M_HDL_CE_pct	98
M_HDL_CE	89
M_HDL_C_pct	101
M_HDL_C	92
M_HDL_FC_pct	112
M_HDL_FC	90
M_HDL_L	80
M_HDL_PL_pct	102
M_HDL_PL	78
M_HDL_P	86
M_HDL_TG_pct	97
M_HDL_TG	77
M_LDL_CE_pct	49
M_LDL_CE	53
M_LDL_C_pct	43
M_LDL_C	57
M_LDL_FC_pct	94
M_LDL_FC	62
M_LDL_L	58
M_LDL_PL_pct	47
M_LDL_PL	58
M_LDL_P	51
M_LDL_TG_pct	81
M_LDL_TG	93
MUFA_pct	87
MUFA	89
M_VLDL_CE_pct	92
M_VLDL_CE	61
M_VLDL_C_pct	98
M_VLDL_C	63
M_VLDL_FC_pct	82
M_VLDL_FC	67
M_VLDL_L	76
M_VLDL_PL_pct	75
M_VLDL_PL	68
M_VLDL_P	71
M_VLDL_TG_pct	98
M_VLDL_TG	86
non_HDL_C	63
Omega_3_pct	49
Omega_3	61
Omega_6_by_Omega_3	42
Omega_6_pct	64
Omega_6	81
Phe	13
Phosphatidylc	70
Phosphoglyc	69
PUFA_by_MUFA	74
PUFA_pct	59
PUFA	80
Pyruvate	26
Remnant_C	64
SFA_pct	28
SFA	68
S_HDL_CE_pct	67
S_HDL_CE	61
S_HDL_C_pct	72
S_HDL_C	60
S_HDL_FC_pct	85
S_HDL_FC	59
S_HDL_L	56
S_HDL_PL_pct	74
S_HDL_PL	65
S_HDL_P	60
S_HDL_TG_pct	109
S_HDL_TG	88
S_LDL_CE_pct	57
S_LDL_CE	63
S_LDL_C_pct	42
S_LDL_C	62
S_LDL_FC_pct	97
S_LDL_FC	63
S_LDL_L	66
S_LDL_PL_pct	61
S_LDL_PL	69
S_LDL_P	64
S_LDL_TG_pct	88
S_LDL_TG	90
Sphingomyelins	69
S_VLDL_CE_pct	80
S_VLDL_CE	75
S_VLDL_C_pct	82
S_VLDL_C	71
S_VLDL_FC_pct	93
S_VLDL_FC	64
S_VLDL_L	89
S_VLDL_PL_pct	89
S_VLDL_PL	73
S_VLDL_P	87
S_VLDL_TG_pct	85
S_VLDL_TG	99
TG_by_PG	109
Total_BCAA	20
Total_CE	78
Total_C	73
Total_FA	78
Total_FC	75
Total_L	73
Total_PL	67
Total_P	68
Total_TG	88
Tyr	36
Unsaturation	47
Val	20
VLDL_CE	66
VLDL_C	72
VLDL_FC	79
VLDL_L	86
VLDL_PL	83
VLDL_P	80
VLDL_size	94
VLDL_TG	91
XL_HDL_CE_pct	51
XL_HDL_CE	117
XL_HDL_C_pct	56
XL_HDL_C	111
XL_HDL_FC_pct	104
XL_HDL_FC	90
XL_HDL_L	103
XL_HDL_PL_pct	84
XL_HDL_PL	103
XL_HDL_P	100
XL_HDL_TG_pct	91
XL_HDL_TG	72
XL_VLDL_CE_pct	82
XL_VLDL_CE	81
XL_VLDL_C_pct	87
XL_VLDL_C	82
XL_VLDL_FC_pct	72
XL_VLDL_FC	82
XL_VLDL_L	86
XL_VLDL_PL_pct	59
XL_VLDL_PL	83
XL_VLDL_P	88
XL_VLDL_TG_pct	72
XL_VLDL_TG	97
XS_VLDL_CE_pct	100
XS_VLDL_CE	65
XS_VLDL_C_pct	93
XS_VLDL_C	64
XS_VLDL_FC_pct	65
XS_VLDL_FC	66
XS_VLDL_L	74
XS_VLDL_PL_pct	67
XS_VLDL_PL	78
XS_VLDL_P	70
XS_VLDL_TG_pct	96
XS_VLDL_TG	94
XXL_VLDL_CE_pct	25
XXL_VLDL_CE	83
XXL_VLDL_C_pct	34
XXL_VLDL_C	82
XXL_VLDL_FC_pct	33
XXL_VLDL_FC	82
XXL_VLDL_L	77
XXL_VLDL_PL_pct	46
XXL_VLDL_PL	81
XXL_VLDL_P	81
XXL_VLDL_TG_pct	30
XXL_VLDL_TG	77
