# Supplementary material for: Characterising metabolomic signatures of lipid-modifying therapies through drug target mendelian randomisation
Source: PLoS Biol. 2022 Feb 25;20(2):e3001547. doi: 10.1371/journal.pbio.3001547 (PMC8906647; doi:10.1371/journal.pbio.3001547)
Supplement: S7 Table — (XLSX) [file pbio.3001547.s007.xlsx]

## Sheet: Table S7 - HMGCR
S7 Table: Mendelian randomization estimates of the HMGCR drug score on circulating metabolic traits
SE = standard error, LCI = lower confidence interval, UCI = upper confidence interval, P = p-value, FDR = false discovery rate
Target	Metabolite	Beta	SE	LCI	UCI	P	FDR
HMGCR	M_VLDL_PL_pct	-0.786978	0.0670379	-0.91837	-0.655586	8.01e-32	1.99449e-29
HMGCR	XS_VLDL_FC_pct	-0.754167	0.0693947	-0.890178	-0.618156	1.64e-27	2.0418e-25
HMGCR	XS_VLDL_TG_pct	0.694753	0.064275	0.568776	0.820729	3.12e-27	2.5896e-25
HMGCR	L_HDL_FC_pct	-0.678222	0.0631877	-0.802068	-0.554377	7.09e-27	4.41353e-25
HMGCR	M_VLDL_FC_pct	-0.723079	0.069979	-0.860236	-0.585923	5.01e-25	2.49498e-23
HMGCR	XS_VLDL_C_pct	-0.627165	0.0641505	-0.752898	-0.501433	1.42e-22	5.893e-21
HMGCR	M_VLDL_TG_pct	0.650296	0.0700223	0.513055	0.787537	1.59e-20	5.13563e-19
HMGCR	XL_VLDL_PL_pct	-0.809825	0.0872409	-0.980814	-0.638836	1.65e-20	5.13563e-19
HMGCR	XS_VLDL_CE_pct	-0.579366	0.06373	-0.704274	-0.454458	9.82e-20	2.71687e-18
HMGCR	S_VLDL_C_pct	-0.745723	0.0823956	-0.907215	-0.58423	1.42e-19	3.5358e-18
HMGCR	S_VLDL_TG_pct	0.742666	0.0827145	0.580548	0.904783	2.74e-19	6.20236e-18
HMGCR	S_VLDL_CE_pct	-0.69571	0.0800765	-0.852657	-0.538763	3.69e-18	7.65675e-17
HMGCR	XL_VLDL_TG_pct	0.562707	0.0657895	0.433762	0.691652	1.2e-17	2.29846e-16
HMGCR	M_VLDL_C_pct	-0.600621	0.0707722	-0.739332	-0.461911	2.13e-17	3.78836e-16
HMGCR	L_HDL_PL_pct	0.731383	0.0863596	0.562121	0.900645	2.47e-17	4.1002e-16
HMGCR	XL_VLDL_FC_pct	-0.555297	0.065823	-0.684308	-0.426286	3.28e-17	5.1045e-16
HMGCR	S_VLDL_PL_pct	-0.692372	0.0845071	-0.858003	-0.526741	2.55e-16	3.735e-15
HMGCR	IDL_TG_pct	0.600396	0.0734001	0.456535	0.744258	2.84e-16	3.92867e-15
HMGCR	XL_HDL_FC	-0.511458	0.0633813	-0.635683	-0.387233	7.06e-16	9.25232e-15
HMGCR	XS_VLDL_CE	-0.907544	0.112554	-1.12815	-0.686941	7.44e-16	9.2628e-15
HMGCR	L_VLDL_C_pct	-0.529787	0.0664185	-0.659965	-0.39961	1.51e-15	1.79043e-14
HMGCR	XS_VLDL_C	-0.901099	0.11353	-1.12361	-0.678583	2.07e-15	2.34286e-14
HMGCR	XS_VLDL_PL	-0.776157	0.0980122	-0.968258	-0.584057	2.39e-15	2.58743e-14
HMGCR	L_VLDL_CE_pct	-0.510632	0.0650589	-0.638145	-0.383119	4.2e-15	4.3575e-14
HMGCR	S_VLDL_FC_pct	-0.683737	0.0886428	-0.857474	-0.51	1.23e-14	1.22508e-13
HMGCR	XS_VLDL_FC	-0.852379	0.111741	-1.07139	-0.633371	2.38e-14	2.27931e-13
HMGCR	M_VLDL_CE_pct	-0.54873	0.0721015	-0.690047	-0.407414	2.73e-14	2.51767e-13
HMGCR	XS_VLDL_L	-0.791875	0.105699	-0.99904	-0.584709	6.79e-14	6.03825e-13
HMGCR	IDL_P	-0.961558	0.132489	-1.22123	-0.701884	3.94e-13	3.38297e-12
HMGCR	IDL_CE	-0.889411	0.124545	-1.13351	-0.645307	9.25e-13	7.6775e-12
HMGCR	XS_VLDL_P	-0.830739	0.116912	-1.05988	-0.601595	1.2e-12	9.63871e-12
HMGCR	IDL_C	-0.903705	0.127506	-1.15361	-0.653797	1.37e-12	1.06603e-11
HMGCR	IDL_C_pct	-0.466238	0.0660183	-0.595631	-0.336844	1.64e-12	1.20106e-11
HMGCR	Remnant_C	-0.956981	0.135497	-1.22255	-0.691411	1.63e-12	1.20106e-11
HMGCR	IDL_PL	-0.941315	0.134224	-1.20439	-0.678242	2.33e-12	1.65763e-11
HMGCR	IDL_L	-0.913549	0.13067	-1.16966	-0.657441	2.72e-12	1.88133e-11
HMGCR	VLDL_CE	-0.899337	0.130341	-1.1548	-0.643873	5.2e-12	3.49946e-11
HMGCR	IDL_FC	-0.924893	0.134464	-1.18844	-0.661348	6.05e-12	3.96434e-11
HMGCR	L_LDL_P	-0.978834	0.142497	-1.25812	-0.699545	6.46e-12	4.12446e-11
HMGCR	M_VLDL_CE	-1.00397	0.147688	-1.29343	-0.714506	1.06e-11	6.5985e-11
HMGCR	VLDL_C	-0.84123	0.125675	-1.08755	-0.594911	2.18e-11	1.32395e-10
HMGCR	M_VLDL_C	-0.99716	0.149615	-1.2904	-0.703919	2.65e-11	1.57107e-10
HMGCR	ApoB_by_ApoA1	-0.853366	0.129697	-1.10757	-0.599165	4.71e-11	2.72742e-10
HMGCR	ApoB	-0.974578	0.150051	-1.26867	-0.680483	8.31e-11	4.7027e-10
HMGCR	L_LDL_FC_pct	-0.418779	0.0645226	-0.545241	-0.292318	8.56e-11	4.73653e-10
HMGCR	M_VLDL_FC	-0.923203	0.143716	-1.20488	-0.641524	1.33e-10	7.19935e-10
HMGCR	L_VLDL_TG_pct	0.511495	0.0800243	0.35465	0.66834	1.64e-10	8.68851e-10
HMGCR	LDL_P	-0.972089	0.153227	-1.27241	-0.67177	2.24e-10	1.162e-09
HMGCR	L_LDL_TG_pct	0.607762	0.0960437	0.419519	0.796004	2.48e-10	1.23504e-09
HMGCR	VLDL_FC	-0.736058	0.116276	-0.963955	-0.508161	2.45e-10	1.23504e-09
HMGCR	LA	-0.827051	0.131117	-1.08404	-0.570066	2.83e-10	1.38171e-09
HMGCR	M_VLDL_PL	-0.86037	0.137482	-1.12983	-0.59091	3.9e-10	1.8675e-09
HMGCR	Total_FC	-0.908644	0.145586	-1.19399	-0.623301	4.34e-10	2.03898e-09
HMGCR	non_HDL_C	-0.943784	0.151616	-1.24095	-0.646622	4.82e-10	2.22256e-09
HMGCR	L_LDL_FC	-0.917871	0.147806	-1.20757	-0.628177	5.3e-10	2.39945e-09
HMGCR	LA_pct	-0.529655	0.0856104	-0.697449	-0.361862	6.14e-10	2.73011e-09
HMGCR	S_LDL_P	-0.946848	0.153358	-1.24742	-0.646273	6.65e-10	2.905e-09
HMGCR	M_VLDL_P	-0.840266	0.137124	-1.10902	-0.571507	8.91e-10	3.82516e-09
HMGCR	VLDL_PL	-0.65151	0.106991	-0.861209	-0.441812	1.13e-09	4.76898e-09
HMGCR	XL_VLDL_C_pct	-0.395567	0.0649896	-0.522945	-0.26819	1.15e-09	4.7725e-09
HMGCR	S_VLDL_FC	-0.898723	0.150272	-1.19325	-0.604195	2.22e-09	8.91581e-09
HMGCR	VLDL_P	-0.733367	0.122576	-0.97361	-0.493123	2.19e-09	8.91581e-09
HMGCR	Clinical_LDL_C	-0.929261	0.155467	-1.23397	-0.62455	2.27e-09	8.9719e-09
HMGCR	S_LDL_PL	-0.958609	0.160488	-1.27316	-0.644058	2.33e-09	9.06516e-09
HMGCR	Omega_6	-0.747218	0.125505	-0.993204	-0.501232	2.62e-09	1.00366e-08
HMGCR	LDL_FC	-0.911365	0.15461	-1.2144	-0.608334	3.76e-09	1.41855e-08
HMGCR	S_VLDL_C	-0.830877	0.141155	-1.10754	-0.554219	3.95e-09	1.46799e-08
HMGCR	S_LDL_CE	-0.893854	0.152595	-1.19294	-0.594772	4.69e-09	1.71737e-08
HMGCR	Total_C	-0.855495	0.146303	-1.14224	-0.568746	4.99e-09	1.80074e-08
HMGCR	L_LDL_PL	-0.89976	0.154243	-1.20207	-0.597449	5.43e-09	1.93153e-08
HMGCR	XL_VLDL_CE	-0.644676	0.111064	-0.862358	-0.426994	6.45e-09	2.26204e-08
HMGCR	S_LDL_L	-0.926889	0.160004	-1.24049	-0.613286	6.92e-09	2.39317e-08
HMGCR	Total_L	-0.754367	0.130363	-1.00987	-0.498861	7.18e-09	2.44907e-08
HMGCR	S_VLDL_CE	-0.780385	0.135101	-1.04518	-0.515592	7.64e-09	2.57076e-08
HMGCR	M_LDL_TG_pct	0.60007	0.104201	0.395841	0.8043	8.47e-09	2.81204e-08
HMGCR	L_LDL_L	-0.899555	0.157388	-1.20803	-0.591081	1.09e-08	3.52481e-08
HMGCR	S_VLDL_PL	-0.802187	0.1403	-1.07717	-0.527204	1.08e-08	3.52481e-08
HMGCR	S_LDL_C	-0.919245	0.160894	-1.23459	-0.603899	1.11e-08	3.54346e-08
HMGCR	LDL_PL	-0.906604	0.158882	-1.21801	-0.5952	1.16e-08	3.64163e-08
HMGCR	M_VLDL_L	-0.740323	0.129778	-0.994683	-0.485962	1.17e-08	3.64163e-08
HMGCR	L_LDL_C	-0.90356	0.158506	-1.21423	-0.592893	1.19e-08	3.65815e-08
HMGCR	L_VLDL_CE	-0.660363	0.116012	-0.887742	-0.432983	1.25e-08	3.75e-08
HMGCR	Total_FA	-0.520338	0.0913914	-0.699462	-0.341214	1.24e-08	3.75e-08
HMGCR	Total_CE	-0.827723	0.145858	-1.1136	-0.541848	1.39e-08	4.12036e-08
HMGCR	IDL_FC_pct	-0.385842	0.0681421	-0.519398	-0.252286	1.49e-08	4.36482e-08
HMGCR	MUFA	-0.378592	0.0669458	-0.509803	-0.247381	1.56e-08	4.51674e-08
HMGCR	L_HDL_C_pct	-0.430092	0.0761053	-0.579256	-0.280929	1.59e-08	4.55069e-08
HMGCR	LDL_L	-0.896166	0.160842	-1.21141	-0.580922	2.52e-08	7.13045e-08
HMGCR	XL_VLDL_C	-0.556908	0.10032	-0.753531	-0.360284	2.84e-08	7.94562e-08
HMGCR	LDL_C	-0.900897	0.162384	-1.21916	-0.582631	2.89e-08	7.99567e-08
HMGCR	L_LDL_CE	-0.889473	0.160784	-1.20461	-0.574341	3.16e-08	8.64659e-08
HMGCR	VLDL_L	-0.547729	0.0993063	-0.742366	-0.353092	3.48e-08	9.4187e-08
HMGCR	S_LDL_FC	-0.893189	0.163114	-1.21289	-0.573491	4.35e-08	1.16468e-07
HMGCR	LDL_CE	-0.884729	0.162892	-1.20399	-0.565466	5.59e-08	1.48076e-07
HMGCR	SFA	-0.427228	0.0790819	-0.582226	-0.272231	6.58e-08	1.72465e-07
HMGCR	S_HDL_FC_pct	-0.635889	0.119115	-0.869351	-0.402428	9.38e-08	2.43294e-07
HMGCR	M_LDL_PL	-0.843215	0.158422	-1.15372	-0.532714	1.02e-07	2.61704e-07
HMGCR	XL_HDL_P	-0.451469	0.0848414	-0.617755	-0.285183	1.03e-07	2.61704e-07
HMGCR	M_LDL_FC	-0.865667	0.162822	-1.18479	-0.546542	1.06e-07	2.6643e-07
HMGCR	M_LDL_P	-0.877192	0.165083	-1.20075	-0.553634	1.07e-07	2.6643e-07
HMGCR	XL_VLDL_CE_pct	-0.344134	0.0649856	-0.471503	-0.216764	1.19e-07	2.93376e-07
HMGCR	L_LDL_C_pct	-0.617474	0.118227	-0.849194	-0.385753	1.76e-07	4.29647e-07
HMGCR	L_VLDL_C	-0.556527	0.106826	-0.765903	-0.347152	1.89e-07	4.56903e-07
HMGCR	XL_HDL_C	-0.406739	0.0791402	-0.561851	-0.251627	2.76e-07	6.60808e-07
HMGCR	M_LDL_L	-0.829439	0.161955	-1.14686	-0.512012	3.03e-07	7.18543e-07
HMGCR	M_LDL_C	-0.834329	0.164742	-1.15722	-0.51144	4.1e-07	9.63113e-07
HMGCR	IDL_CE_pct	-0.334567	0.066145	-0.464208	-0.204925	4.24e-07	9.86692e-07
HMGCR	S_LDL_C_pct	-0.49327	0.0976777	-0.684715	-0.301825	4.42e-07	1.01906e-06
HMGCR	PUFA	-0.666924	0.132255	-0.926139	-0.407708	4.59e-07	1.04854e-06
HMGCR	XL_VLDL_FC	-0.456968	0.0907528	-0.634841	-0.279096	4.77e-07	1.07975e-06
HMGCR	Total_PL	-0.596296	0.11945	-0.830414	-0.362178	5.98e-07	1.34146e-06
HMGCR	S_VLDL_L	-0.608075	0.12205	-0.847289	-0.368862	6.29e-07	1.3984e-06
HMGCR	M_LDL_CE	-0.801273	0.161087	-1.117	-0.485549	6.55e-07	1.44332e-06
HMGCR	Sphingomyelins	-0.645688	0.130389	-0.901247	-0.39013	7.35e-07	1.60539e-06
HMGCR	L_VLDL_FC_pct	-0.367659	0.0747402	-0.514147	-0.221171	8.69e-07	1.88157e-06
HMGCR	S_VLDL_P	-0.587035	0.119404	-0.821063	-0.353008	8.82e-07	1.89326e-06
HMGCR	XXL_VLDL_PL_pct	0.331404	0.0680163	0.198095	0.464714	1.1e-06	2.34103e-06
HMGCR	L_LDL_TG	-0.332835	0.0689837	-0.468041	-0.19763	1.4e-06	2.92941e-06
HMGCR	S_LDL_TG_pct	0.395462	0.0819614	0.234821	0.556104	1.4e-06	2.92941e-06
HMGCR	S_LDL_CE_pct	-0.321207	0.0678904	-0.45427	-0.188144	2.23e-06	4.62725e-06
HMGCR	LDL_TG	-0.332586	0.0720482	-0.473798	-0.191374	3.91e-06	8.0462e-06
HMGCR	L_VLDL_FC	-0.444579	0.0971181	-0.634927	-0.254231	4.7e-06	9.59262e-06
HMGCR	XL_HDL_L	-0.361537	0.0800607	-0.518453	-0.204621	6.31e-06	1.27739e-05
HMGCR	XL_VLDL_PL	-0.398918	0.088438	-0.572254	-0.225583	6.46e-06	1.29721e-05
HMGCR	XL_HDL_CE	-0.372186	0.0846966	-0.538188	-0.206184	1.11e-05	2.21112e-05
HMGCR	L_HDL_CE_pct	-0.340734	0.0776971	-0.493017	-0.18845	1.16e-05	2.29238e-05
HMGCR	XL_HDL_TG	-0.38383	0.0876707	-0.555662	-0.211999	1.2e-05	2.35276e-05
HMGCR	XXL_VLDL_CE	-0.325277	0.0747215	-0.471729	-0.178826	1.34e-05	2.60672e-05
HMGCR	IDL_TG	-0.288258	0.066322	-0.418246	-0.158269	1.38e-05	2.66372e-05
HMGCR	L_VLDL_L	-0.404206	0.0934192	-0.587304	-0.221108	1.51e-05	2.89223e-05
HMGCR	L_VLDL_P	-0.396022	0.0928287	-0.577963	-0.214081	1.99e-05	3.78252e-05
HMGCR	S_LDL_TG	-0.328263	0.077038	-0.479255	-0.177272	2.03e-05	3.82932e-05
HMGCR	M_LDL_TG	-0.323545	0.0775494	-0.475539	-0.171551	3.02e-05	5.65398e-05
HMGCR	L_VLDL_PL	-0.376263	0.0911824	-0.554977	-0.197549	3.68e-05	6.83821e-05
HMGCR	M_LDL_C_pct	-0.515834	0.126494	-0.763757	-0.267911	4.54e-05	8.37378e-05
HMGCR	Cholines	-0.458798	0.113376	-0.681011	-0.236584	5.19e-05	9.50228e-05
HMGCR	M_VLDL_TG	-0.384872	0.096995	-0.574978	-0.194765	7.25e-05	0.000130815
HMGCR	XL_VLDL_L	-0.336784	0.0848585	-0.503103	-0.170464	7.22e-05	0.000130815
HMGCR	XL_VLDL_P	-0.329192	0.0869647	-0.49964	-0.158744	0.00015349	0.000274957
HMGCR	S_HDL_PL_pct	0.459039	0.121927	0.220066	0.698012	0.00016664	0.000296381
HMGCR	L_VLDL_TG	-0.319165	0.0851531	-0.486062	-0.152268	0.000178157	0.000314618
HMGCR	Phosphoglyc	-0.385259	0.104593	-0.590257	-0.180262	0.000230115	0.000403512
HMGCR	XL_HDL_PL	-0.295956	0.0811214	-0.454951	-0.136961	0.000263973	0.000459645
HMGCR	XXL_VLDL_C	-0.277675	0.0772034	-0.428991	-0.12636	0.000322314	0.000557335
HMGCR	Phosphatidylc	-0.387847	0.10851	-0.600522	-0.175172	0.000351163	0.000603032
HMGCR	VLDL_TG	-0.284445	0.0809932	-0.443188	-0.125701	0.000444813	0.000758619
HMGCR	Total_TG	-0.273077	0.0780241	-0.426002	-0.120153	0.000465414	0.000788354
HMGCR	XXL_VLDL_TG	-0.23341	0.0685787	-0.367822	-0.098998	0.000665207	0.00111917
HMGCR	XXL_VLDL_L	-0.238241	0.0719961	-0.379351	-0.0971316	0.000936004	0.00156419
HMGCR	DHA_pct	0.255247	0.0774658	0.103417	0.407077	0.000984353	0.00163403
HMGCR	Omega_6_by_Omega_3	-0.208732	0.0653809	-0.336876	-0.0805878	0.00141021	0.00232545
HMGCR	S_HDL_C_pct	-0.271926	0.0867884	-0.442028	-0.101824	0.00172907	0.00283249
HMGCR	L_LDL_CE_pct	-0.364636	0.122962	-0.605638	-0.123635	0.00302253	0.00491902
HMGCR	M_HDL_FC_pct	-0.308022	0.105531	-0.514858	-0.101186	0.00351385	0.00568148
HMGCR	XXL_VLDL_CE_pct	-0.199161	0.0684609	-0.333342	-0.0649801	0.00362446	0.00582253
HMGCR	XXL_VLDL_FC	-0.217954	0.0750151	-0.364981	-0.0709275	0.00366697	0.00585305
HMGCR	Omega_3_pct	0.189316	0.0652312	0.0614657	0.317167	0.00370505	0.00587617
HMGCR	M_HDL_PL	0.232988	0.0806838	0.0748503	0.391125	0.00388115	0.0061165
HMGCR	XXL_VLDL_P	-0.216956	0.0761765	-0.36626	-0.0676533	0.00439844	0.00688812
HMGCR	XS_VLDL_TG	-0.188013	0.0661529	-0.31767	-0.0583554	0.00448183	0.00697484
HMGCR	M_LDL_CE_pct	-0.256812	0.0919551	-0.437041	-0.0765835	0.0052254	0.00808152
HMGCR	LDL_size	-0.251165	0.0905795	-0.428697	-0.0736322	0.00555651	0.00854056
HMGCR	XL_VLDL_TG	-0.215061	0.0779793	-0.367897	-0.0622239	0.00581708	0.00888622
HMGCR	S_LDL_PL_pct	0.207237	0.0767233	0.0568626	0.357612	0.006911	0.0104929
HMGCR	XXL_VLDL_FC_pct	0.172389	0.0676425	0.0398122	0.304966	0.0108177	0.016325
HMGCR	S_HDL_PL	0.17093	0.0673148	0.0389953	0.302864	0.0111087	0.016663
HMGCR	XXL_VLDL_PL	-0.187878	0.0783033	-0.34135	-0.0344068	0.0164234	0.0244876
HMGCR	VLDL_size	-0.161929	0.0696858	-0.29851	-0.0253471	0.0201417	0.0298529
HMGCR	M_HDL_L	0.200328	0.0868446	0.0301155	0.37054	0.0210694	0.0310431
HMGCR	L_VLDL_PL_pct	-0.185571	0.0805724	-0.34349	-0.0276523	0.0212697	0.0311539
HMGCR	M_HDL_CE	0.207671	0.0937203	0.0239826	0.391359	0.0267011	0.0388806
HMGCR	M_LDL_FC_pct	-0.140216	0.0647795	-0.267181	-0.0132504	0.0304253	0.0440459
HMGCR	S_VLDL_TG	-0.173375	0.0829759	-0.336005	-0.0107456	0.0366658	0.0527733
HMGCR	L_LDL_PL_pct	0.181266	0.0871908	0.0103755	0.352157	0.0376209	0.0538368
HMGCR	bOHbutyrate	-0.139046	0.0674012	-0.27115	-0.00694231	0.0391161	0.0556566
HMGCR	Gly	-0.131355	0.064101	-0.256991	-0.00571918	0.040444	0.0572191
HMGCR	S_LDL_FC_pct	-0.152056	0.0752723	-0.299587	-0.00452474	0.0433755	0.0610198
HMGCR	Phe	0.13669	0.0679673	0.00347664	0.269904	0.0443132	0.0619887
HMGCR	M_HDL_C	0.179304	0.094107	-0.00514281	0.36375	0.0567391	0.0789275
HMGCR	GlycA	-0.126804	0.0671927	-0.258499	0.00489185	0.0591387	0.0818085
HMGCR	L_HDL_FC	-0.164898	0.0889311	-0.3392	0.00940352	0.063707	0.0876412
HMGCR	M_HDL_PL_pct	0.183827	0.101464	-0.0150396	0.382693	0.0700266	0.0958057
HMGCR	TG_by_PG	-0.125126	0.0742628	-0.270679	0.020426	0.0920052	0.125187
HMGCR	M_HDL_P	0.148963	0.0902278	-0.0278797	0.325807	0.0987445	0.133627
HMGCR	SFA_pct	0.109769	0.0669819	-0.0215135	0.241051	0.101259	0.136289
HMGCR	Creatinine	0.101058	0.0628484	-0.0221225	0.224239	0.107843	0.14437
HMGCR	Omega_6_pct	-0.104247	0.065172	-0.231982	0.0234879	0.109695	0.146064
HMGCR	Total_P	-0.173464	0.111969	-0.392919	0.0459899	0.121328	0.160695
HMGCR	Citrate	-0.130369	0.0858467	-0.298625	0.037888	0.128858	0.169766
HMGCR	HDL_FC	-0.142518	0.0985708	-0.335713	0.0506773	0.148221	0.194248
HMGCR	L_HDL_P	-0.133964	0.0940123	-0.318224	0.050297	0.154169	0.200691
HMGCR	S_HDL_L	0.10319	0.0725184	-0.038943	0.245324	0.154749	0.200691
HMGCR	M_LDL_PL_pct	0.0949326	0.06777	-0.0378941	0.227759	0.161272	0.208066
HMGCR	L_HDL_C	-0.126044	0.0924145	-0.307173	0.0550849	0.172599	0.221532
HMGCR	S_HDL_FC	-0.14881	0.113307	-0.370888	0.0732682	0.189071	0.24143
HMGCR	Acetate	0.0887959	0.0683528	-0.045173	0.222765	0.193915	0.246352
HMGCR	Pyruvate	-0.10413	0.0818891	-0.26463	0.0563691	0.203514	0.257233
HMGCR	S_HDL_CE_pct	-0.0914741	0.072521	-0.233613	0.0506644	0.207184	0.26055
HMGCR	L_HDL_CE	-0.11379	0.093491	-0.297029	0.0694491	0.223558	0.279728
HMGCR	L_HDL_TG	-0.0922139	0.0779231	-0.24494	0.0605126	0.236652	0.294632
HMGCR	Ala	0.0787845	0.0672831	-0.0530881	0.210657	0.241623	0.299324
HMGCR	M_HDL_TG_pct	-0.0954295	0.0834463	-0.258981	0.0681223	0.252788	0.311605
HMGCR	Acetone	0.112569	0.101322	-0.0860192	0.311157	0.266569	0.326974
HMGCR	XL_HDL_CE_pct	-0.112185	0.103751	-0.315532	0.0911623	0.279566	0.341234
HMGCR	XXL_VLDL_TG_pct	-0.068475	0.0684999	-0.202732	0.0657823	0.317486	0.38563
HMGCR	Leu	0.0796424	0.0826829	-0.0824131	0.241698	0.335434	0.405451
HMGCR	IDL_PL_pct	0.0647702	0.0681896	-0.0688789	0.198419	0.342186	0.409636
HMGCR	Tyr	0.0639406	0.0673	-0.0679649	0.195846	0.34207	0.409636
HMGCR	Omega_3	-0.0876469	0.0962492	-0.276292	0.100998	0.362493	0.43187
HMGCR	HDL_PL	0.0792318	0.091316	-0.0997442	0.258208	0.385577	0.457184
HMGCR	XS_VLDL_PL_pct	0.0568881	0.066233	-0.0729262	0.186702	0.390391	0.460698
HMGCR	S_HDL_TG_pct	-0.0654654	0.0792646	-0.220821	0.0898904	0.408856	0.480213
HMGCR	PUFA_pct	-0.0555128	0.0676082	-0.188022	0.0769969	0.411592	0.481157
HMGCR	S_HDL_CE	0.0755593	0.0940122	-0.108701	0.25982	0.42156	0.490507
HMGCR	M_HDL_CE_pct	0.0593993	0.0780234	-0.0935237	0.212322	0.446477	0.514689
HMGCR	M_HDL_TG	0.0508853	0.066666	-0.0797776	0.181548	0.445292	0.514689
HMGCR	L_HDL_L	-0.0688829	0.0930316	-0.251222	0.113456	0.459042	0.526735
HMGCR	Ile	0.051974	0.0718172	-0.088785	0.192733	0.46925	0.533887
HMGCR	XXL_VLDL_C_pct	-0.0492444	0.0680933	-0.182705	0.0842161	0.469564	0.533887
HMGCR	HDL_size	-0.0600923	0.0891852	-0.234892	0.114708	0.500443	0.566411
HMGCR	M_HDL_FC	0.0624495	0.0950048	-0.123756	0.248655	0.510969	0.575707
HMGCR	Acetoacetate	-0.0453502	0.0705695	-0.183664	0.0929635	0.520463	0.583763
HMGCR	XL_HDL_C_pct	-0.0495042	0.0939824	-0.233706	0.134698	0.598375	0.668141
HMGCR	Total_BCAA	0.0347343	0.0747452	-0.111764	0.181232	0.642145	0.713813
HMGCR	XL_HDL_TG_pct	0.0366756	0.0830698	-0.126138	0.199489	0.658849	0.729126
HMGCR	Unsaturation	-0.0316213	0.0739476	-0.176556	0.113313	0.66893	0.737007
HMGCR	ApoA1	0.0373738	0.0948521	-0.148533	0.22328	0.693565	0.757446
HMGCR	XL_HDL_FC_pct	0.043834	0.111039	-0.173798	0.261466	0.693017	0.757446
HMGCR	DHA	-0.0438205	0.113601	-0.266474	0.178833	0.699689	0.757489
HMGCR	HDL_TG	-0.0258013	0.0664525	-0.156046	0.104443	0.697819	0.757489
HMGCR	Glucose	-0.0235716	0.0673597	-0.155594	0.108451	0.726386	0.782988
HMGCR	HDL_C	-0.0295214	0.0983139	-0.222213	0.16317	0.763966	0.819946
HMGCR	XL_HDL_PL_pct	0.0295045	0.10533	-0.176938	0.235947	0.779389	0.83291
HMGCR	S_HDL_P	-0.0254528	0.101062	-0.223531	0.172626	0.801155	0.852511
HMGCR	M_HDL_C_pct	-0.0201928	0.0854916	-0.187753	0.147368	0.81328	0.861731
HMGCR	HDL_P	-0.0228046	0.102572	-0.223843	0.178234	0.824059	0.862146
HMGCR	His	0.015348	0.0679456	-0.117823	0.148519	0.82129	0.862146
HMGCR	S_HDL_TG	-0.0161794	0.071509	-0.156335	0.123976	0.821002	0.862146
HMGCR	Albumin	-0.0152753	0.073907	-0.16013	0.12958	0.836257	0.871247
HMGCR	MUFA_pct	-0.0126283	0.067084	-0.144111	0.118854	0.850684	0.875291
HMGCR	PUFA_by_MUFA	-0.0129866	0.0669887	-0.144282	0.118309	0.846284	0.875291
HMGCR	S_HDL_C	0.0194312	0.101347	-0.179205	0.218068	0.847954	0.875291
HMGCR	Gln	-0.0159607	0.0906473	-0.193626	0.161705	0.860235	0.879053
HMGCR	HDL_L	0.0166568	0.0954046	-0.170333	0.203646	0.861401	0.879053
HMGCR	L_HDL_TG_pct	0.00651767	0.0926595	-0.175092	0.188127	0.943923	0.959334
HMGCR	HDL_CE	0.00383712	0.0978126	-0.187872	0.195546	0.968708	0.978049
HMGCR	Val	-0.0027233	0.0728808	-0.145567	0.14012	0.970193	0.978049
HMGCR	Lactate	-0.00170329	0.0680091	-0.134999	0.131592	0.980019	0.983971
HMGCR	L_HDL_PL	0.0013481	0.0934809	-0.181871	0.184567	0.988494	0.988494
