# Supplementary material for: Characterising metabolomic signatures of lipid-modifying therapies through drug target mendelian randomisation
Source: PLoS Biol. 2022 Feb 25;20(2):e3001547. doi: 10.1371/journal.pbio.3001547 (PMC8906647; doi:10.1371/journal.pbio.3001547)
Supplement: S8 Table — (XLSX) [file pbio.3001547.s008.xlsx]

## Sheet: Table S8 - PCSK9
S8 Table: Mendelian randomization estimates of the PCSK9 drug score on circulating metabolic traits
SE = standard error, LCI = lower confidence interval, UCI = upper confidence interval, P = p-value, FDR = false discovery rate
Target	Metabolite	Beta	SE	LCI	UCI	P	FDR
PCSK9	L_LDL_P	-0.956534	0.04228	-1.0394	-0.873667	2.53e-113	6.2997e-111
PCSK9	ApoB_by_ApoA1	-0.86938	0.0409376	-0.949616	-0.789144	4.37e-100	5.44065e-98
PCSK9	LDL_P	-0.927045	0.0442243	-1.01372	-0.840367	1.45e-97	1.2035e-95
PCSK9	S_LDL_PL	-0.958937	0.0459025	-1.0489	-0.86897	6.5e-97	4.04625e-95
PCSK9	ApoB	-0.929452	0.0449443	-1.01754	-0.841363	5.23e-95	2.60454e-93
PCSK9	M_VLDL_C	-0.946423	0.0460271	-1.03663	-0.856212	5.97e-94	2.47755e-92
PCSK9	S_LDL_L	-0.883627	0.0435922	-0.969066	-0.798188	2.35e-91	8.35929e-90
PCSK9	M_VLDL_FC	-0.81121	0.0401347	-0.889872	-0.732547	7.65e-91	2.38106e-89
PCSK9	M_VLDL_CE	-1.00174	0.0500279	-1.09979	-0.903689	3.43e-89	9.48967e-88
PCSK9	S_LDL_P	-0.863486	0.0431575	-0.948073	-0.778899	4.71e-89	1.17279e-87
PCSK9	S_LDL_C	-0.883665	0.0441776	-0.970251	-0.797078	5.23e-89	1.18388e-87
PCSK9	S_LDL_CE	-0.816177	0.0408712	-0.896283	-0.736071	1.01e-88	2.09575e-87
PCSK9	L_LDL_L	-0.894296	0.0448134	-0.982128	-0.806463	1.33e-88	2.54746e-87
PCSK9	L_LDL_C	-0.898276	0.0451045	-0.986679	-0.809873	2.99e-88	5.31793e-87
PCSK9	non_HDL_C	-0.899105	0.0453599	-0.988009	-0.810201	1.94e-87	3.2204e-86
PCSK9	LDL_L	-0.880131	0.0444172	-0.967187	-0.793075	2.21e-87	3.43931e-86
PCSK9	L_LDL_CE	-0.871513	0.0440364	-0.957823	-0.785203	3.58e-87	5.24365e-86
PCSK9	S_VLDL_FC	-0.846237	0.042809	-0.930141	-0.762333	5.65e-87	7.81583e-86
PCSK9	L_LDL_FC	-0.946541	0.0479181	-1.04046	-0.852624	7.51e-87	9.84205e-86
PCSK9	IDL_PL	-0.940646	0.0476333	-1.03401	-0.847286	8.4e-87	1.0458e-85
PCSK9	Clinical_LDL_C	-0.942188	0.0478399	-1.03595	-0.848423	2.4e-86	2.84571e-85
PCSK9	LDL_PL	-0.911769	0.0463534	-1.00262	-0.820918	3.9e-86	4.41409e-85
PCSK9	LDL_C	-0.886534	0.0450824	-0.974894	-0.798174	4.32e-86	4.67687e-85
PCSK9	LDL_CE	-0.850556	0.0435454	-0.935904	-0.765209	5.8e-85	6.0175e-84
PCSK9	LDL_FC	-0.948896	0.048626	-1.0442	-0.853591	8.32e-85	8.28672e-84
PCSK9	IDL_FC	-0.940593	0.0483246	-1.03531	-0.845879	2.21e-84	2.1165e-83
PCSK9	M_LDL_PL	-0.833109	0.0431954	-0.917771	-0.748448	6.91e-83	6.37256e-82
PCSK9	L_LDL_PL	-0.913082	0.0475509	-1.00628	-0.819884	3.55e-82	3.15696e-81
PCSK9	M_VLDL_PL	-0.726925	0.0378854	-0.801179	-0.652671	4.71e-82	4.0441e-81
PCSK9	VLDL_CE	-0.791709	0.0414942	-0.873036	-0.710382	3.7e-81	3.071e-80
PCSK9	Remnant_C	-0.881193	0.0463989	-0.972133	-0.790253	2e-80	1.60645e-79
PCSK9	IDL_P	-0.977283	0.0517795	-1.07877	-0.875798	1.87e-79	1.45509e-78
PCSK9	S_VLDL_C	-0.782972	0.0415439	-0.864397	-0.701548	3.12e-79	2.35418e-78
PCSK9	M_LDL_L	-0.800203	0.042508	-0.883517	-0.716889	4.73e-79	3.40774e-78
PCSK9	XS_VLDL_FC_pct	-0.794995	0.0422328	-0.877769	-0.71222	4.79e-79	3.40774e-78
PCSK9	S_VLDL_TG_pct	0.859883	0.0458331	0.770052	0.949715	1.57e-78	1.08592e-77
PCSK9	M_LDL_FC	-0.908433	0.048427	-1.00335	-0.813518	1.64e-78	1.10368e-77
PCSK9	S_LDL_FC	-0.967434	0.0517689	-1.0689	-0.865969	6.25e-78	4.09539e-77
PCSK9	S_VLDL_C_pct	-0.875668	0.0468878	-0.967567	-0.78377	7.79e-78	4.97362e-77
PCSK9	M_LDL_C	-0.807976	0.0434917	-0.893218	-0.722733	4.87e-77	2.988e-76
PCSK9	M_VLDL_P	-0.69128	0.0372112	-0.764212	-0.618347	4.92e-77	2.988e-76
PCSK9	Total_FC	-0.82744	0.0447231	-0.915095	-0.739784	2.01e-76	1.19164e-75
PCSK9	XS_VLDL_CE	-0.898355	0.0490683	-0.994527	-0.802183	7.11e-75	4.11719e-74
PCSK9	IDL_L	-0.91548	0.0500578	-1.01359	-0.817369	1.02e-74	5.75467e-74
PCSK9	S_VLDL_FC_pct	-0.777334	0.0425066	-0.860645	-0.694022	1.04e-74	5.75467e-74
PCSK9	XS_VLDL_C	-0.886689	0.0485604	-0.981866	-0.791512	1.74e-74	9.4187e-74
PCSK9	VLDL_C	-0.698513	0.0383694	-0.773715	-0.62331	4.71e-74	2.4953e-73
PCSK9	M_LDL_CE	-0.750143	0.0412965	-0.831083	-0.669204	9.8e-74	5.08375e-73
PCSK9	L_HDL_FC_pct	-0.6338	0.034925	-0.702252	-0.565348	1.34e-73	6.80939e-73
PCSK9	S_VLDL_CE	-0.736425	0.0406544	-0.816106	-0.656743	2.46e-73	1.22508e-72
PCSK9	S_VLDL_PL_pct	-0.778841	0.0432629	-0.863635	-0.694048	1.86e-72	9.08118e-72
PCSK9	Total_C	-0.796897	0.0443404	-0.883803	-0.709991	3.21e-72	1.5371e-71
PCSK9	IDL_C	-0.913568	0.0512393	-1.014	-0.813141	4.17e-71	1.95911e-70
PCSK9	S_VLDL_PL	-0.709369	0.0398594	-0.787492	-0.631246	7.49e-71	3.45372e-70
PCSK9	Total_CE	-0.778648	0.0439152	-0.86472	-0.692576	2.43e-70	1.10013e-69
PCSK9	S_VLDL_CE_pct	-0.857156	0.0484651	-0.952146	-0.762166	5.37e-70	2.38773e-69
PCSK9	XS_VLDL_FC	-0.823156	0.0470953	-0.915462	-0.730851	2.09e-68	9.13e-68
PCSK9	XS_VLDL_TG_pct	0.727298	0.0419033	0.645169	0.809427	1.76e-67	7.55586e-67
PCSK9	IDL_CE	-0.897048	0.0520328	-0.999031	-0.795066	1.33e-66	5.61305e-66
PCSK9	M_LDL_P	-0.806589	0.0469115	-0.898534	-0.714644	2.95e-66	1.22425e-65
PCSK9	M_VLDL_FC_pct	-0.815422	0.0477624	-0.909034	-0.721809	2.38e-65	9.55839e-65
PCSK9	Sphingomyelins	-0.667884	0.0391187	-0.744555	-0.591212	2.35e-65	9.55839e-65
PCSK9	M_VLDL_PL_pct	-0.880527	0.0521322	-0.982704	-0.778349	5.31e-64	2.09871e-63
PCSK9	S_HDL_FC_pct	-0.697315	0.0419288	-0.779494	-0.615136	4.16e-62	1.6185e-61
PCSK9	M_VLDL_TG_pct	0.76336	0.0463672	0.672482	0.854239	6.73e-61	2.57811e-60
PCSK9	XS_VLDL_P	-0.79303	0.0483348	-0.887765	-0.698296	1.7e-60	6.41364e-60
PCSK9	XS_VLDL_C_pct	-0.665164	0.0409896	-0.745502	-0.584826	3.22e-59	1.19669e-58
PCSK9	M_VLDL_C_pct	-0.718073	0.0444627	-0.805218	-0.630928	1.14e-58	4.17441e-58
PCSK9	M_VLDL_CE_pct	-0.675325	0.042827	-0.759265	-0.591386	5.11e-56	1.84404e-55
PCSK9	VLDL_P	-0.594541	0.0379	-0.668824	-0.520258	1.85e-55	6.58071e-55
PCSK9	XS_VLDL_L	-0.741399	0.0481783	-0.835827	-0.646972	1.95e-53	6.83873e-53
PCSK9	M_VLDL_L	-0.568395	0.0370395	-0.640991	-0.495799	3.79e-53	1.31071e-52
PCSK9	XS_VLDL_CE_pct	-0.618888	0.0404158	-0.698101	-0.539674	6.26e-53	2.13526e-52
PCSK9	XS_VLDL_PL	-0.722072	0.0471643	-0.814512	-0.629632	6.59e-53	2.21745e-52
PCSK9	XL_VLDL_FC_pct	-0.601156	0.0396716	-0.678911	-0.523402	7.2e-52	2.3904e-51
PCSK9	XL_VLDL_PL_pct	-0.6794	0.0453118	-0.768209	-0.59059	8.05e-51	2.63743e-50
PCSK9	VLDL_FC	-0.553722	0.0369892	-0.62622	-0.481225	1.16e-50	3.75117e-50
PCSK9	Total_L	-0.595983	0.0399531	-0.67429	-0.517677	2.55e-50	8.14038e-50
PCSK9	XL_HDL_FC	-0.510985	0.0347956	-0.579183	-0.442787	8.01e-49	2.52467e-48
PCSK9	L_VLDL_CE_pct	-0.655464	0.0448148	-0.7433	-0.567629	1.92e-48	5.976e-48
PCSK9	XL_VLDL_C_pct	-0.584346	0.0401809	-0.663099	-0.505593	6.48e-48	1.992e-47
PCSK9	XL_VLDL_TG_pct	0.685337	0.048039	0.591183	0.779492	3.55e-46	1.07799e-45
PCSK9	XL_VLDL_CE_pct	-0.562879	0.0411885	-0.643607	-0.482151	1.62e-42	4.86e-42
PCSK9	L_VLDL_C_pct	-0.674827	0.049852	-0.772535	-0.577119	9.51e-42	2.81904e-41
PCSK9	L_VLDL_CE	-0.495847	0.0368288	-0.56803	-0.423663	2.56e-41	7.49929e-41
PCSK9	Omega_6	-0.494246	0.0368599	-0.56649	-0.422002	5.37e-41	1.5548e-40
PCSK9	S_VLDL_L	-0.482275	0.0368167	-0.554435	-0.410116	3.32e-39	9.50207e-39
PCSK9	L_HDL_PL_pct	0.658085	0.0502489	0.559599	0.756571	3.45e-39	9.76193e-39
PCSK9	LA	-0.476455	0.0366427	-0.548273	-0.404636	1.18e-38	3.30135e-38
PCSK9	XL_VLDL_CE	-0.47652	0.0367206	-0.548491	-0.404549	1.65e-38	4.565e-38
PCSK9	PUFA	-0.490809	0.0380595	-0.565405	-0.416214	4.75e-38	1.29973e-37
PCSK9	S_VLDL_P	-0.464319	0.0366971	-0.536244	-0.392394	1.08e-36	2.92304e-36
PCSK9	IDL_TG_pct	0.598234	0.0473595	0.505412	0.691057	1.41e-36	3.77516e-36
PCSK9	L_VLDL_TG_pct	0.63142	0.0501673	0.533094	0.729747	2.51e-36	6.64883e-36
PCSK9	L_LDL_FC_pct	-0.526835	0.0421087	-0.609367	-0.444304	6.48e-36	1.69844e-35
PCSK9	VLDL_PL	-0.459236	0.0367988	-0.53136	-0.387111	9.64e-36	2.50037e-35
PCSK9	S_LDL_TG_pct	0.55322	0.0450709	0.464883	0.641557	1.24e-34	3.18309e-34
PCSK9	L_LDL_C_pct	-0.576048	0.0480464	-0.670218	-0.481879	4.04e-33	1.02649e-32
PCSK9	XL_HDL_P	-0.395112	0.0336001	-0.460967	-0.329257	6.33e-32	1.59209e-31
PCSK9	XL_HDL_C	-0.394686	0.0336793	-0.460696	-0.328675	1.02e-31	2.5398e-31
PCSK9	S_LDL_C_pct	-0.490855	0.0431005	-0.57533	-0.406379	4.76e-30	1.1735e-29
PCSK9	L_VLDL_FC_pct	-0.50002	0.0440112	-0.58628	-0.41376	6.52e-30	1.59165e-29
PCSK9	M_LDL_TG_pct	0.611969	0.0546233	0.50491	0.719029	3.92e-29	9.4765e-29
PCSK9	S_HDL_PL_pct	0.603431	0.0540317	0.49753	0.709331	5.84e-29	1.39823e-28
PCSK9	Total_PL	-0.456102	0.0413848	-0.537215	-0.374989	3.03e-28	7.18543e-28
PCSK9	L_LDL_TG_pct	0.575805	0.0526084	0.472695	0.678916	7.01e-28	1.64669e-27
PCSK9	IDL_FC_pct	-0.447423	0.0417671	-0.529285	-0.365561	8.91e-27	2.07345e-26
PCSK9	XL_HDL_CE	-0.356605	0.0334492	-0.422164	-0.291046	1.55e-26	3.57361e-26
PCSK9	IDL_C_pct	-0.495318	0.047196	-0.58782	-0.402815	9.12e-26	2.08338e-25
PCSK9	XXL_VLDL_CE_pct	-0.392529	0.0377084	-0.466436	-0.318622	2.24e-25	5.07055e-25
PCSK9	LDL_size	-0.388269	0.0378713	-0.462495	-0.314042	1.16e-24	2.60216e-24
PCSK9	L_VLDL_C	-0.371528	0.0364556	-0.44298	-0.300076	2.17e-24	4.82438e-24
PCSK9	XL_VLDL_C	-0.350443	0.0364253	-0.421835	-0.279051	6.53e-22	1.43891e-21
PCSK9	XL_HDL_L	-0.314312	0.0335526	-0.380074	-0.24855	7.41e-21	1.6185e-20
PCSK9	L_HDL_C_pct	-0.389157	0.0423622	-0.472186	-0.306129	4.06e-20	8.79078e-20
PCSK9	M_LDL_C_pct	-0.457763	0.0512155	-0.558143	-0.357382	3.96e-19	8.50034e-19
PCSK9	VLDL_L	-0.324538	0.036525	-0.396126	-0.25295	6.37e-19	1.35567e-18
PCSK9	DHA	-0.314347	0.0354669	-0.383861	-0.244833	7.78e-19	1.64171e-18
PCSK9	M_HDL_PL	0.341883	0.0403265	0.262845	0.420922	2.29e-17	4.79168e-17
PCSK9	S_LDL_FC_pct	-0.388162	0.0457966	-0.477922	-0.298403	2.33e-17	4.83475e-17
PCSK9	M_LDL_FC_pct	-0.329581	0.0395053	-0.40701	-0.252152	7.26e-17	1.494e-16
PCSK9	Unsaturation	-0.289979	0.0354159	-0.359393	-0.220565	2.66e-16	5.42902e-16
PCSK9	M_HDL_L	0.294906	0.0369693	0.222447	0.367364	1.5e-15	3.03659e-15
PCSK9	S_HDL_C_pct	-0.422017	0.0529464	-0.52579	-0.318244	1.58e-15	3.17274e-15
PCSK9	Cholines	-0.321808	0.0405362	-0.401258	-0.242359	2.04e-15	4.06368e-15
PCSK9	M_HDL_FC_pct	-0.260475	0.0330798	-0.32531	-0.19564	3.43e-15	6.77833e-15
PCSK9	XXL_VLDL_C_pct	-0.295001	0.0375084	-0.368516	-0.221486	3.69e-15	7.23472e-15
PCSK9	IDL_CE_pct	-0.374617	0.0496417	-0.471913	-0.277321	4.47e-14	8.69555e-14
PCSK9	M_HDL_CE	0.25284	0.0344821	0.185256	0.320424	2.26e-13	4.36233e-13
PCSK9	Total_FA	-0.30328	0.0416759	-0.384963	-0.221597	3.41e-13	6.53146e-13
PCSK9	M_HDL_P	0.242306	0.0343603	0.174961	0.309651	1.76e-12	3.34534e-12
PCSK9	XL_HDL_PL	-0.235235	0.0335519	-0.300995	-0.169474	2.37e-12	4.47068e-12
PCSK9	L_LDL_TG	-0.328598	0.0475122	-0.421721	-0.235476	4.64e-12	8.68692e-12
PCSK9	L_VLDL_FC	-0.247967	0.036052	-0.318627	-0.177306	6.07e-12	1.12793e-11
PCSK9	M_HDL_C	0.232482	0.0343491	0.165159	0.299805	1.3e-11	2.39778e-11
PCSK9	L_HDL_CE_pct	-0.308749	0.0458957	-0.398702	-0.218795	1.73e-11	3.16743e-11
PCSK9	S_HDL_PL	0.246145	0.037699	0.172257	0.320034	6.61e-11	1.20138e-10
PCSK9	Omega_3	-0.253276	0.0397172	-0.33112	-0.175431	1.81e-10	3.26587e-10
PCSK9	LDL_TG	-0.287017	0.0453571	-0.375915	-0.198118	2.48e-10	4.44259e-10
PCSK9	Phosphatidylc	-0.243766	0.0411998	-0.324516	-0.163016	3.28e-09	5.83371e-09
PCSK9	XL_VLDL_FC	-0.212761	0.0361008	-0.283517	-0.142005	3.78e-09	6.67532e-09
PCSK9	M_LDL_TG	-0.249406	0.0424448	-0.332596	-0.166215	4.2e-09	7.36479e-09
PCSK9	XL_HDL_C_pct	-0.237014	0.0415019	-0.318356	-0.155672	1.12e-08	1.95021e-08
PCSK9	Phosphoglyc	-0.242473	0.0426522	-0.32607	-0.158876	1.31e-08	2.26521e-08
PCSK9	M_HDL_PL_pct	0.237767	0.0419703	0.155507	0.320027	1.47e-08	2.52434e-08
PCSK9	IDL_TG	-0.263868	0.0487683	-0.359452	-0.168284	6.28e-08	1.07104e-07
PCSK9	LA_pct	-0.291436	0.055359	-0.399938	-0.182935	1.41e-07	2.38837e-07
PCSK9	SFA	-0.237029	0.045142	-0.325506	-0.148553	1.51e-07	2.54047e-07
PCSK9	HDL_PL	0.186522	0.035978	0.116006	0.257038	2.17e-07	3.62638e-07
PCSK9	L_VLDL_L	-0.18641	0.0360267	-0.257021	-0.115799	2.29e-07	3.8014e-07
PCSK9	L_VLDL_P	-0.184881	0.0359804	-0.255401	-0.11436	2.77e-07	4.56775e-07
PCSK9	XL_HDL_CE_pct	-0.261199	0.0508844	-0.360931	-0.161467	2.85e-07	4.66875e-07
PCSK9	L_VLDL_PL	-0.182137	0.0359691	-0.252635	-0.111639	4.11e-07	6.68882e-07
PCSK9	XXL_VLDL_TG_pct	0.188161	0.0377328	0.114206	0.262116	6.14e-07	9.92766e-07
PCSK9	XXL_VLDL_PL_pct	0.184766	0.0374602	0.111346	0.258187	8.13e-07	1.30605e-06
PCSK9	M_VLDL_TG	-0.177709	0.0361951	-0.24865	-0.106768	9.12e-07	1.45569e-06
PCSK9	PUFA_by_MUFA	-0.183572	0.0376913	-0.257445	-0.109698	1.11e-06	1.76045e-06
PCSK9	MUFA_pct	0.175954	0.0371311	0.103178	0.24873	2.15e-06	3.38829e-06
PCSK9	XL_HDL_TG	-0.204849	0.0447565	-0.292571	-0.117128	4.72e-06	7.3917e-06
PCSK9	S_HDL_CE_pct	-0.23645	0.0522667	-0.338891	-0.13401	6.07e-06	9.44644e-06
PCSK9	XL_VLDL_PL	-0.162106	0.0359724	-0.23261	-0.0916008	6.59e-06	1.0192e-05
PCSK9	M_HDL_FC	0.145043	0.0339378	0.0785262	0.21156	1.92e-05	2.95111e-05
PCSK9	PUFA_pct	-0.180581	0.0424829	-0.263846	-0.0973162	2.13e-05	3.2538e-05
PCSK9	L_VLDL_PL_pct	-0.162508	0.0383323	-0.237638	-0.087378	2.24e-05	3.40098e-05
PCSK9	S_HDL_L	0.157625	0.0372009	0.0847124	0.230537	2.26e-05	3.41055e-05
PCSK9	ApoA1	0.136103	0.0341363	0.0691971	0.203009	6.69e-05	0.00010035
PCSK9	VLDL_size	0.137687	0.034816	0.0694485	0.205925	7.66e-05	0.000114212
PCSK9	M_HDL_TG	0.186452	0.0474056	0.0935383	0.279365	8.39e-05	0.000124352
PCSK9	L_LDL_CE_pct	-0.197767	0.0511238	-0.297968	-0.0975666	0.000109552	0.000161411
PCSK9	DHA_pct	-0.13377	0.0360834	-0.204492	-0.063048	0.000209523	0.00030689
PCSK9	Omega_3_pct	-0.132865	0.0358567	-0.203142	-0.0625867	0.000211033	0.000307294
PCSK9	S_LDL_TG	-0.137674	0.0371886	-0.210563	-0.0647861	0.000213856	0.000309594
PCSK9	MUFA	-0.146709	0.0400849	-0.225274	-0.0681441	0.000252256	0.000363074
PCSK9	HDL_L	0.114898	0.0334911	0.0492564	0.180539	0.00060204	0.00086154
PCSK9	XL_HDL_TG_pct	0.117478	0.0350547	0.0487723	0.186184	0.000804386	0.00114453
PCSK9	L_HDL_FC	-0.100159	0.0327022	-0.164254	-0.0360636	0.0021931	0.00310255
PCSK9	XL_VLDL_P	-0.109637	0.0358164	-0.179836	-0.0394379	0.00220543	0.00310255
PCSK9	XXL_VLDL_TG	0.109289	0.0360215	0.0386883	0.17989	0.00241338	0.00337602
PCSK9	XL_VLDL_L	-0.104066	0.0358746	-0.174379	-0.0337528	0.00372189	0.00517738
PCSK9	XXL_VLDL_PL	0.102074	0.0357732	0.0319593	0.172188	0.0043261	0.00598444
PCSK9	XL_HDL_PL_pct	0.0970992	0.0342718	0.0299277	0.164271	0.00460834	0.00633965
PCSK9	S_HDL_FC	-0.10238	0.0365838	-0.174083	-0.030677	0.00513397	0.00702395
PCSK9	Omega_6_pct	-0.138727	0.0498782	-0.236486	-0.0409672	0.00541403	0.00736663
PCSK9	Total_P	-0.0963119	0.0351384	-0.165182	-0.0274419	0.00612652	0.00829079
PCSK9	XS_VLDL_TG	-0.11805	0.0434585	-0.203227	-0.0328725	0.00660013	0.00888342
PCSK9	M_HDL_C_pct	-0.0978679	0.0380157	-0.172377	-0.0233585	0.0100412	0.0134422
PCSK9	SFA_pct	0.117812	0.0475064	0.0247013	0.210923	0.0131411	0.0174981
PCSK9	HDL_TG	0.110298	0.0459312	0.0202746	0.200321	0.0163335	0.0216333
PCSK9	L_HDL_C	-0.07862	0.0328757	-0.143055	-0.0141848	0.0167829	0.0221108
PCSK9	XS_VLDL_PL_pct	0.0860681	0.0364056	0.0147145	0.157422	0.0180716	0.0236834
PCSK9	S_HDL_TG	0.0829568	0.0360341	0.0123312	0.153582	0.0213254	0.0278012
PCSK9	XXL_VLDL_FC	0.0823676	0.0359062	0.0119928	0.152742	0.0217924	0.028262
PCSK9	L_VLDL_TG	-0.0803327	0.0358849	-0.150666	-0.00999963	0.0251805	0.0321535
PCSK9	M_LDL_PL_pct	-0.0832456	0.0371625	-0.156083	-0.0104085	0.025088	0.0321535
PCSK9	XXL_VLDL_L	0.0805125	0.0359347	0.0100818	0.150943	0.0250571	0.0321535
PCSK9	L_HDL_PL	0.0730172	0.0328024	0.00872576	0.137309	0.0260159	0.0330508
PCSK9	L_HDL_CE	-0.072614	0.0329687	-0.137232	-0.00799642	0.0276293	0.0349224
PCSK9	XXL_VLDL_P	0.0777455	0.0358473	0.00748604	0.148005	0.0300982	0.0378508
PCSK9	IDL_PL_pct	0.0808173	0.0374931	0.00733209	0.154303	0.031121	0.0389404
PCSK9	Omega_6_by_Omega_3	0.0820612	0.0386967	0.00621705	0.157905	0.0339534	0.042272
PCSK9	L_HDL_P	-0.0637506	0.0326813	-0.127805	0.000303598	0.0510958	0.0632978
PCSK9	HDL_FC	-0.0638077	0.0330525	-0.128589	0.000973952	0.0535453	0.0660038
PCSK9	S_LDL_CE_pct	-0.0714089	0.0373049	-0.144525	0.0017074	0.0555952	0.0681931
PCSK9	Gly	-0.0804521	0.0431286	-0.164983	0.00407852	0.0621257	0.0758299
PCSK9	Pyruvate	-0.0646851	0.0374419	-0.13807	0.00869975	0.084058	0.1021
PCSK9	Creatinine	0.0678978	0.0393589	-0.0092442	0.14504	0.0845105	0.102151
PCSK9	XXL_VLDL_FC_pct	-0.0629135	0.037265	-0.135952	0.0101245	0.0913585	0.109895
PCSK9	TG_by_PG	0.0553883	0.0346055	-0.0124373	0.123214	0.109474	0.131053
PCSK9	Total_TG	-0.053526	0.0359921	-0.124069	0.0170173	0.136973	0.163188
PCSK9	HDL_P	0.0513705	0.0350602	-0.0173463	0.120087	0.142865	0.169397
PCSK9	bOHbutyrate	-0.0596759	0.0416866	-0.14138	0.0220283	0.152276	0.1797
PCSK9	HDL_CE	0.0473082	0.033527	-0.0184035	0.11302	0.15823	0.185846
PCSK9	XL_HDL_FC_pct	-0.0439247	0.0330502	-0.108702	0.0208526	0.183839	0.21491
PCSK9	XXL_VLDL_CE	-0.0471724	0.0360263	-0.117783	0.0234379	0.190403	0.221544
PCSK9	M_LDL_CE_pct	-0.046925	0.0371668	-0.119771	0.0259205	0.20675	0.239445
PCSK9	L_LDL_PL_pct	0.0661688	0.0541251	-0.0399144	0.172252	0.221512	0.255355
PCSK9	L_HDL_TG_pct	0.0427247	0.0351144	-0.0260982	0.111548	0.223707	0.256696
PCSK9	S_HDL_CE	0.045222	0.0374462	-0.0281711	0.118615	0.227181	0.259486
PCSK9	L_HDL_TG	0.055688	0.0500073	-0.0423245	0.153701	0.265452	0.301815
PCSK9	VLDL_TG	-0.0397442	0.0358483	-0.110006	0.0305172	0.26757	0.30284
PCSK9	Acetoacetate	0.0523004	0.0481562	-0.042084	0.146685	0.277453	0.312606
PCSK9	Leu	0.0584355	0.0565541	-0.0524085	0.16928	0.301479	0.338145
PCSK9	Total_BCAA	0.0584187	0.0572684	-0.0538253	0.170663	0.307688	0.342751
PCSK9	Tyr	0.0418876	0.0411181	-0.0387023	0.122478	0.308338	0.342751
PCSK9	Acetone	-0.0436999	0.0430867	-0.128148	0.0407486	0.310473	0.34359
PCSK9	Val	0.0543402	0.0544313	-0.0523431	0.161023	0.318121	0.350496
PCSK9	M_HDL_CE_pct	-0.0415271	0.0423279	-0.124488	0.0414341	0.326553	0.358201
PCSK9	HDL_size	0.0313001	0.0330444	-0.0334658	0.096066	0.343531	0.375172
PCSK9	Ile	0.0517303	0.0566618	-0.0593247	0.162785	0.36126	0.392811
PCSK9	HDL_C	0.0235138	0.0333546	-0.0418601	0.0888877	0.480832	0.520553
PCSK9	Gln	-0.0317123	0.051508	-0.132666	0.0692415	0.538108	0.580038
PCSK9	S_HDL_TG_pct	0.020891	0.035374	-0.0484408	0.0902229	0.554805	0.595459
PCSK9	Citrate	0.0310748	0.0567859	-0.0802236	0.142373	0.584223	0.623936
PCSK9	XL_VLDL_TG	0.0194009	0.0356546	-0.0504809	0.0892826	0.586349	0.623936
PCSK9	S_HDL_P	-0.0156035	0.0373818	-0.0888706	0.0576635	0.676379	0.716674
PCSK9	S_LDL_PL_pct	-0.0125776	0.0373064	-0.0856967	0.0605415	0.736009	0.775676
PCSK9	XXL_VLDL_C	0.0120089	0.0359425	-0.0584371	0.0824548	0.738294	0.775676
PCSK9	GlycA	0.0121028	0.0371071	-0.0606259	0.0848314	0.744305	0.778706
PCSK9	S_VLDL_TG	-0.0115361	0.0359943	-0.0820835	0.0590114	0.748591	0.779913
PCSK9	Glucose	0.0158386	0.0542811	-0.0905504	0.122228	0.770448	0.79934
PCSK9	Albumin	0.0104991	0.0371377	-0.0622894	0.0832876	0.777401	0.803206
PCSK9	Acetate	0.0100375	0.0375855	-0.0636288	0.0837038	0.789425	0.812259
PCSK9	Lactate	0.0117554	0.0476829	-0.0817012	0.105212	0.805269	0.825152
PCSK9	S_HDL_C	0.00885766	0.0373222	-0.0642926	0.0820079	0.812401	0.829049
PCSK9	Phe	-0.00682745	0.0389428	-0.0831539	0.069499	0.860828	0.874882
PCSK9	Ala	-0.00408934	0.0443436	-0.0910012	0.0828225	0.926524	0.934026
PCSK9	M_HDL_TG_pct	-0.00352166	0.0363921	-0.0748488	0.0678055	0.922909	0.934026
PCSK9	His	-0.00225685	0.0373661	-0.0754931	0.0709793	0.951838	0.955676
PCSK9	L_HDL_L	0.000258396	0.0327266	-0.0638847	0.0644014	0.9937	0.9937
