# Supplementary material for: Characterising metabolomic signatures of lipid-modifying therapies through drug target mendelian randomisation
Source: PLoS Biol. 2022 Feb 25;20(2):e3001547. doi: 10.1371/journal.pbio.3001547 (PMC8906647; doi:10.1371/journal.pbio.3001547)
Supplement: S9 Table — (XLSX) [file pbio.3001547.s009.xlsx]

## Sheet: Table S9 - NPC1L1
S9 Table: Mendelian randomization estimates of the NPC1L1 drug score on circulating metabolic traits
SE = standard error, LCI = lower confidence interval, UCI = upper confidence interval, P = p-value, FDR = false discovery rate
Target	Metabolite	Beta	SE	LCI	UCI	P	FDR
NPC1L1	XL_VLDL_PL_pct	-0.977975	0.134912	-1.2424	-0.713552	4.2e-13	1.0458e-10
NPC1L1	VLDL_CE	-0.946925	0.134769	-1.21107	-0.682783	2.12e-12	2.6394e-10
NPC1L1	M_VLDL_C	-0.936293	0.134469	-1.19985	-0.672739	3.33e-12	2.7639e-10
NPC1L1	M_VLDL_CE	-0.920432	0.133624	-1.18233	-0.658534	5.65e-12	3.51712e-10
NPC1L1	M_VLDL_FC	-0.910192	0.134726	-1.17425	-0.646133	1.42e-11	5.86929e-10
NPC1L1	S_VLDL_C	-0.906623	0.134609	-1.17045	-0.642794	1.64e-11	5.86929e-10
NPC1L1	S_VLDL_CE	-0.905021	0.134394	-1.16843	-0.641614	1.65e-11	5.86929e-10
NPC1L1	VLDL_C	-0.894678	0.134485	-1.15826	-0.631092	2.88e-11	8.964e-10
NPC1L1	Remnant_C	-0.883966	0.133929	-1.14646	-0.621469	4.1e-11	1.05327e-09
NPC1L1	S_VLDL_FC	-0.888753	0.134749	-1.15286	-0.624649	4.23e-11	1.05327e-09
NPC1L1	S_LDL_C_pct	-0.887963	0.135211	-1.15297	-0.622954	5.13e-11	1.16125e-09
NPC1L1	M_LDL_P	-0.873297	0.135149	-1.13818	-0.60841	1.03e-10	1.83193e-09
NPC1L1	S_LDL_P	-0.874315	0.134882	-1.13868	-0.609952	9.05e-11	1.83193e-09
NPC1L1	XS_VLDL_CE	-0.840395	0.130006	-1.0952	-0.585588	1.02e-10	1.83193e-09
NPC1L1	XS_VLDL_C	-0.839557	0.130663	-1.09565	-0.583462	1.32e-10	2.1912e-09
NPC1L1	M_VLDL_PL	-0.853158	0.134525	-1.11682	-0.589494	2.27e-10	3.53269e-09
NPC1L1	M_VLDL_P	-0.843577	0.134386	-1.10697	-0.580186	3.45e-10	5.05324e-09
NPC1L1	ApoB	-0.842095	0.134628	-1.10596	-0.578228	3.98e-10	5.21589e-09
NPC1L1	IDL_P	-0.834876	0.133448	-1.09643	-0.573322	3.95e-10	5.21589e-09
NPC1L1	S_VLDL_CE_pct	-0.821642	0.132837	-1.082	-0.561286	6.2e-10	7.719e-09
NPC1L1	S_LDL_CE_pct	-0.831042	0.134675	-1.095	-0.567085	6.8e-10	8.06286e-09
NPC1L1	non_HDL_C	-0.823266	0.134108	-1.08611	-0.560418	8.31e-10	9.05061e-09
NPC1L1	XS_VLDL_FC	-0.809823	0.131939	-1.06842	-0.551228	8.36e-10	9.05061e-09
NPC1L1	ApoB_by_ApoA1	-0.810198	0.132697	-1.07028	-0.550117	1.02e-09	1.05825e-08
NPC1L1	XS_VLDL_P	-0.807662	0.132507	-1.06737	-0.547952	1.09e-09	1.08564e-08
NPC1L1	L_VLDL_CE	-0.806226	0.133007	-1.06691	-0.545537	1.35e-09	1.20054e-08
NPC1L1	L_VLDL_TG_pct	0.813933	0.134166	0.550972	1.07689	1.31e-09	1.20054e-08
NPC1L1	LDL_P	-0.816774	0.134717	-1.08081	-0.552733	1.34e-09	1.20054e-08
NPC1L1	S_VLDL_PL	-0.812437	0.134311	-1.07568	-0.549193	1.46e-09	1.25359e-08
NPC1L1	VLDL_FC	-0.793194	0.133588	-1.05502	-0.531365	2.89e-09	2.3987e-08
NPC1L1	IDL_FC	-0.771224	0.13051	-1.02702	-0.515429	3.44e-09	2.7631e-08
NPC1L1	Clinical_LDL_C	-0.778055	0.134101	-1.04089	-0.515221	6.55e-09	4.94443e-08
NPC1L1	IDL_PL	-0.753272	0.130052	-1.00817	-0.498374	6.95e-09	4.94443e-08
NPC1L1	VLDL_P	-0.774517	0.133688	-1.03654	-0.512493	6.9e-09	4.94443e-08
NPC1L1	XL_VLDL_CE	-0.768714	0.132622	-1.02865	-0.508779	6.78e-09	4.94443e-08
NPC1L1	S_LDL_CE	-0.775157	0.134901	-1.03956	-0.510755	9.13e-09	6.31492e-08
NPC1L1	S_LDL_PL_pct	0.772952	0.134683	0.508977	1.03693	9.52e-09	6.4067e-08
NPC1L1	L_LDL_PL	-0.762291	0.133858	-1.02465	-0.499934	1.24e-08	8.12526e-08
NPC1L1	XS_VLDL_L	-0.749365	0.131916	-1.00792	-0.490815	1.34e-08	8.55538e-08
NPC1L1	Total_FC	-0.742569	0.131705	-1.0007	-0.484432	1.72e-08	1.0707e-07
NPC1L1	L_LDL_FC	-0.743957	0.132466	-1.00359	-0.484327	1.95e-08	1.15607e-07
NPC1L1	XS_VLDL_FC_pct	-0.751891	0.133824	-1.01418	-0.489601	1.93e-08	1.15607e-07
NPC1L1	M_VLDL_PL_pct	-0.724874	0.129368	-0.978431	-0.471317	2.1e-08	1.21605e-07
NPC1L1	S_LDL_C	-0.75233	0.134973	-1.01687	-0.487787	2.49e-08	1.40911e-07
NPC1L1	L_LDL_P	-0.744456	0.134372	-1.00782	-0.481091	3.02e-08	1.67107e-07
NPC1L1	M_LDL_C	-0.743549	0.135075	-1.00829	-0.478806	3.7e-08	2.00283e-07
NPC1L1	LDL_C	-0.738032	0.13428	-1.00122	-0.474848	3.88e-08	2.01275e-07
NPC1L1	S_VLDL_C_pct	-0.719204	0.13079	-0.975547	-0.462862	3.82e-08	2.01275e-07
NPC1L1	M_VLDL_L	-0.734406	0.133767	-0.996585	-0.472227	4.02e-08	2.04282e-07
NPC1L1	IDL_L	-0.713829	0.130361	-0.969332	-0.458326	4.36e-08	2.12871e-07
NPC1L1	LDL_FC	-0.730841	0.133455	-0.992408	-0.469275	4.34e-08	2.12871e-07
NPC1L1	M_LDL_CE	-0.737543	0.134978	-1.0021	-0.47299	4.65e-08	2.22663e-07
NPC1L1	LDL_CE	-0.731918	0.134488	-0.99551	-0.468327	5.26e-08	2.47121e-07
NPC1L1	LDL_PL	-0.729305	0.134547	-0.993013	-0.465597	5.95e-08	2.74361e-07
NPC1L1	LDL_L	-0.727298	0.134389	-0.990695	-0.4639	6.24e-08	2.82502e-07
NPC1L1	IDL_C	-0.703858	0.130265	-0.959173	-0.448543	6.54e-08	2.89626e-07
NPC1L1	XS_VLDL_PL	-0.714176	0.132232	-0.973345	-0.455007	6.63e-08	2.89626e-07
NPC1L1	L_LDL_L	-0.719234	0.133538	-0.980964	-0.457503	7.21e-08	3.09533e-07
NPC1L1	L_LDL_C	-0.716563	0.13336	-0.977944	-0.455182	7.74e-08	3.26654e-07
NPC1L1	M_LDL_L	-0.721332	0.135004	-0.985935	-0.45673	9.14e-08	3.7931e-07
NPC1L1	VLDL_PL	-0.703376	0.132909	-0.963873	-0.442879	1.21e-07	4.93918e-07
NPC1L1	M_LDL_FC	-0.711452	0.134708	-0.975475	-0.44743	1.28e-07	5.14065e-07
NPC1L1	L_LDL_CE	-0.700306	0.133658	-0.962272	-0.43834	1.61e-07	6.36333e-07
NPC1L1	L_VLDL_C	-0.68677	0.131661	-0.944822	-0.428719	1.83e-07	7.11984e-07
NPC1L1	IDL_CE	-0.67387	0.130242	-0.92914	-0.4186	2.29e-07	8.54776e-07
NPC1L1	S_LDL_L	-0.697296	0.134793	-0.961486	-0.433106	2.3e-07	8.54776e-07
NPC1L1	S_VLDL_P	-0.686128	0.132553	-0.945927	-0.426329	2.26e-07	8.54776e-07
NPC1L1	L_VLDL_FC_pct	-0.68738	0.133465	-0.948966	-0.425794	2.6e-07	9.39086e-07
NPC1L1	M_LDL_PL	-0.695368	0.135038	-0.960038	-0.430698	2.61e-07	9.39086e-07
NPC1L1	S_VLDL_L	-0.684512	0.132982	-0.945151	-0.423872	2.64e-07	9.39086e-07
NPC1L1	XL_VLDL_C	-0.675599	0.131554	-0.933441	-0.417757	2.81e-07	9.85479e-07
NPC1L1	Total_C	-0.664955	0.13055	-0.920827	-0.409082	3.52e-07	1.21733e-06
NPC1L1	M_VLDL_FC_pct	-0.649479	0.128235	-0.900815	-0.398143	4.09e-07	1.39508e-06
NPC1L1	M_LDL_C_pct	-0.682582	0.134927	-0.947034	-0.418131	4.22e-07	1.41997e-06
NPC1L1	L_VLDL_C_pct	-0.646264	0.131718	-0.904427	-0.388101	9.28e-07	3.08096e-06
NPC1L1	S_VLDL_TG_pct	0.634828	0.12998	0.380072	0.889585	1.04e-06	3.40737e-06
NPC1L1	Total_CE	-0.628674	0.130104	-0.883673	-0.373675	1.35e-06	4.36558e-06
NPC1L1	Total_L	-0.616939	0.132477	-0.876589	-0.357288	3.21e-06	1.02473e-05
NPC1L1	S_LDL_FC	-0.623495	0.134602	-0.887311	-0.359679	3.62e-06	1.14099e-05
NPC1L1	VLDL_L	-0.604756	0.131915	-0.863303	-0.346208	4.55e-06	1.41619e-05
NPC1L1	XS_VLDL_TG_pct	0.572347	0.12746	0.322531	0.822164	7.11e-06	2.18567e-05
NPC1L1	LA	-0.587902	0.132332	-0.847267	-0.328537	8.89e-06	2.69952e-05
NPC1L1	XS_VLDL_C_pct	-0.559622	0.12721	-0.808948	-0.310295	1.09e-05	3.27e-05
NPC1L1	M_LDL_TG_pct	0.57716	0.13201	0.318424	0.835895	1.23e-05	3.64607e-05
NPC1L1	L_HDL_PL_pct	0.566462	0.130145	0.311382	0.821542	1.35e-05	3.95471e-05
NPC1L1	L_VLDL_FC	-0.560329	0.130205	-0.815526	-0.305131	1.68e-05	4.80828e-05
NPC1L1	XL_VLDL_FC	-0.561323	0.130376	-0.816855	-0.305791	1.67e-05	4.80828e-05
NPC1L1	L_LDL_TG_pct	0.555217	0.130949	0.298562	0.811873	2.24e-05	6.33818e-05
NPC1L1	L_HDL_TG_pct	-0.536738	0.126828	-0.785316	-0.28816	2.32e-05	6.49079e-05
NPC1L1	L_VLDL_CE_pct	-0.543542	0.129014	-0.796405	-0.290679	2.52e-05	6.972e-05
NPC1L1	L_VLDL_PL_pct	-0.548528	0.130797	-0.804886	-0.292171	2.74e-05	7.49736e-05
NPC1L1	S_LDL_PL	-0.562453	0.134502	-0.826072	-0.298834	2.89e-05	7.82185e-05
NPC1L1	XS_VLDL_CE_pct	-0.503797	0.126368	-0.751473	-0.256121	6.7e-05	0.000179387
NPC1L1	Omega_6	-0.521733	0.131628	-0.779718	-0.263747	7.38e-05	0.000195491
NPC1L1	M_VLDL_TG_pct	0.502025	0.127126	0.252863	0.751187	7.85e-05	0.000205753
NPC1L1	XL_VLDL_PL	-0.51057	0.129911	-0.765191	-0.255949	8.49e-05	0.000220209
NPC1L1	M_LDL_CE_pct	-0.524304	0.134114	-0.787164	-0.261445	9.25e-05	0.000237448
NPC1L1	XXL_VLDL_CE	-0.506748	0.130117	-0.761773	-0.251723	9.84e-05	0.000250016
NPC1L1	L_VLDL_PL	-0.494147	0.129908	-0.748761	-0.239533	0.000142471	0.000358336
NPC1L1	IDL_TG_pct	0.483862	0.129321	0.230398	0.737326	0.000182874	0.000455356
NPC1L1	L_VLDL_P	-0.485139	0.129941	-0.739818	-0.230459	0.000188812	0.000465487
NPC1L1	XL_VLDL_FC_pct	-0.485188	0.130494	-0.740952	-0.229423	0.000200747	0.000490059
NPC1L1	S_VLDL_FC_pct	-0.473304	0.1281	-0.724376	-0.222232	0.000220067	0.000532007
NPC1L1	L_VLDL_L	-0.477623	0.130102	-0.732618	-0.222627	0.000241473	0.000578142
NPC1L1	M_HDL_TG_pct	-0.466851	0.128885	-0.719462	-0.214241	0.000292082	0.000692652
NPC1L1	IDL_FC_pct	-0.477578	0.133815	-0.739851	-0.215305	0.00035843	0.000841972
NPC1L1	XL_VLDL_TG_pct	0.461613	0.130418	0.205998	0.717227	0.000400905	0.000932947
NPC1L1	XXL_VLDL_C	-0.446816	0.12981	-0.70124	-0.192393	0.000577281	0.00133095
NPC1L1	M_VLDL_C_pct	-0.432097	0.126667	-0.680359	-0.183835	0.000646547	0.00147697
NPC1L1	PUFA	-0.444074	0.130906	-0.700646	-0.187503	0.000693056	0.00156883
NPC1L1	XL_VLDL_P	-0.437563	0.129351	-0.691087	-0.18404	0.000717627	0.00160981
NPC1L1	XL_VLDL_L	-0.435489	0.129556	-0.689415	-0.181563	0.000775537	0.00172418
NPC1L1	Total_PL	-0.422272	0.128173	-0.673486	-0.171059	0.000985759	0.00217216
NPC1L1	DHA_pct	0.425734	0.130263	0.170424	0.681045	0.00108207	0.00236347
NPC1L1	XL_HDL_TG	-0.423785	0.131384	-0.681292	-0.166278	0.00125727	0.00272226
NPC1L1	Sphingomyelins	-0.405391	0.125959	-0.652266	-0.158516	0.00128892	0.00276674
NPC1L1	M_VLDL_TG	-0.419282	0.13071	-0.675469	-0.163095	0.00133789	0.00282317
NPC1L1	S_VLDL_PL_pct	-0.41192	0.128366	-0.663514	-0.160327	0.00133224	0.00282317
NPC1L1	M_LDL_PL_pct	0.42053	0.134089	0.157721	0.683339	0.00171146	0.00358112
NPC1L1	L_LDL_C_pct	-0.400073	0.130814	-0.656465	-0.143682	0.00222572	0.00461836
NPC1L1	Total_FA	-0.398955	0.133038	-0.659704	-0.138206	0.00271037	0.00557754
NPC1L1	SFA	-0.385033	0.132869	-0.645451	-0.124615	0.00375732	0.00766863
NPC1L1	Tyr	-0.385866	0.133529	-0.647577	-0.124154	0.00385538	0.00780479
NPC1L1	L_HDL_PL	0.340874	0.118486	0.108646	0.573102	0.00401578	0.00799944
NPC1L1	S_HDL_PL_pct	0.374324	0.130023	0.119483	0.629166	0.00399066	0.00799944
NPC1L1	XXL_VLDL_FC	-0.372179	0.129666	-0.62632	-0.118038	0.00410096	0.00810428
NPC1L1	M_VLDL_CE_pct	-0.356712	0.126166	-0.603993	-0.109432	0.00469385	0.00920291
NPC1L1	L_LDL_FC_pct	-0.360516	0.127944	-0.611282	-0.10975	0.00483596	0.00940745
NPC1L1	LA_pct	-0.363301	0.129941	-0.617981	-0.108621	0.00517578	0.00999045
NPC1L1	XL_HDL_TG_pct	-0.345304	0.126631	-0.593496	-0.0971124	0.00639406	0.0122471
NPC1L1	L_VLDL_TG	-0.350751	0.129569	-0.604702	-0.0967991	0.00678847	0.0129033
NPC1L1	M_HDL_CE	0.335966	0.124526	0.0919002	0.580032	0.00697647	0.0131019
NPC1L1	VLDL_TG	-0.348888	0.129462	-0.602629	-0.095147	0.00704086	0.0131019
NPC1L1	XXL_VLDL_PL	-0.348064	0.129179	-0.601251	-0.0948781	0.00705084	0.0131019
NPC1L1	XXL_VLDL_CE_pct	-0.364528	0.135857	-0.630802	-0.0982541	0.0072925	0.0134506
NPC1L1	XXL_VLDL_L	-0.345524	0.129746	-0.599821	-0.0912258	0.00774303	0.0141766
NPC1L1	M_HDL_PL	0.328745	0.12584	0.0821029	0.575388	0.00899087	0.0163411
NPC1L1	M_HDL_C	0.320381	0.124044	0.0772595	0.563503	0.00980011	0.0176828
NPC1L1	HDL_TG	-0.338469	0.131817	-0.596827	-0.0801122	0.0102371	0.0183384
NPC1L1	Total_TG	-0.333453	0.12999	-0.588229	-0.0786775	0.010311	0.0183388
NPC1L1	S_HDL_TG_pct	-0.32336	0.127775	-0.573794	-0.0729266	0.0113833	0.0201023
NPC1L1	XXL_VLDL_P	-0.326929	0.129442	-0.580631	-0.0732262	0.0115478	0.0202493
NPC1L1	L_HDL_TG	-0.322994	0.128075	-0.574017	-0.0719708	0.0116721	0.0203242
NPC1L1	M_HDL_L	0.299614	0.125011	0.0545973	0.544631	0.0165433	0.028606
NPC1L1	XL_VLDL_TG	-0.306134	0.128756	-0.558491	-0.053778	0.0174239	0.029921
NPC1L1	IDL_C_pct	-0.308038	0.130971	-0.564735	-0.05134	0.0186748	0.0318495
NPC1L1	L_HDL_L	0.274889	0.118221	0.0431801	0.506598	0.0200606	0.0339802
NPC1L1	S_HDL_TG	-0.298172	0.130165	-0.553291	-0.0430538	0.0219792	0.0362439
NPC1L1	S_LDL_TG	-0.299472	0.130719	-0.555676	-0.0432671	0.0219659	0.0362439
NPC1L1	XL_VLDL_C_pct	-0.295259	0.128835	-0.547771	-0.0427466	0.0219197	0.0362439
NPC1L1	XXL_VLDL_TG	-0.298851	0.130033	-0.553711	-0.0439901	0.0215469	0.0362439
NPC1L1	Omega_3_pct	0.292602	0.129438	0.0389086	0.546295	0.0237864	0.0389659
NPC1L1	XL_HDL_PL_pct	0.278401	0.12379	0.035777	0.521026	0.0245139	0.0398952
NPC1L1	M_HDL_TG	-0.291624	0.132234	-0.550799	-0.0324491	0.0274292	0.0443498
NPC1L1	HDL_PL	0.266183	0.121672	0.0277107	0.504654	0.0286904	0.0460898
NPC1L1	XL_HDL_FC_pct	-0.260248	0.119405	-0.494277	-0.0262195	0.0292909	0.0467528
NPC1L1	Cholines	-0.274904	0.126581	-0.522998	-0.0268093	0.0298738	0.0473795
NPC1L1	LDL_size	0.284132	0.131431	0.0265312	0.541733	0.0306315	0.0482736
NPC1L1	Omega_6_by_Omega_3	-0.279479	0.129725	-0.533735	-0.0252232	0.0312088	0.0488741
NPC1L1	MUFA	-0.280643	0.132853	-0.541031	-0.0202554	0.0346497	0.0539236
NPC1L1	HDL_size	0.250178	0.119374	0.0162087	0.484148	0.0361049	0.0558393
NPC1L1	TG_by_PG	-0.26151	0.124986	-0.506478	-0.0165408	0.0364113	0.0559655
NPC1L1	M_HDL_FC	0.255495	0.122552	0.0152977	0.495692	0.0370883	0.0565736
NPC1L1	VLDL_size	-0.261842	0.125711	-0.50823	-0.015453	0.0372613	0.0565736
NPC1L1	L_HDL_CE	0.244955	0.119108	0.0115069	0.478403	0.0397273	0.0599522
NPC1L1	L_HDL_C	0.243689	0.118771	0.0109021	0.476476	0.0401935	0.0602903
NPC1L1	S_VLDL_TG	-0.26467	0.130008	-0.519481	-0.00986014	0.0417698	0.0622795
NPC1L1	M_HDL_CE_pct	0.262883	0.130168	0.0077591	0.518007	0.0434278	0.0643661
NPC1L1	L_HDL_FC	0.235209	0.118136	0.00366581	0.466752	0.0464815	0.0684846
NPC1L1	M_HDL_P	0.246328	0.124086	0.00312367	0.489532	0.0471292	0.0690304
NPC1L1	XS_VLDL_PL_pct	0.256963	0.131393	-0.000562762	0.514488	0.0505028	0.0735391
NPC1L1	XL_VLDL_CE_pct	-0.25034	0.128836	-0.502853	0.0021728	0.0520042	0.0752851
NPC1L1	M_HDL_C_pct	0.246934	0.128154	-0.00424198	0.498111	0.0539967	0.0777178
NPC1L1	HDL_CE	0.23166	0.121089	-0.00567076	0.46899	0.0557311	0.0797531
NPC1L1	XS_VLDL_TG	-0.241681	0.13125	-0.498926	0.015565	0.0655668	0.0932922
NPC1L1	M_LDL_TG	-0.240307	0.131573	-0.498186	0.0175718	0.0677882	0.095363
NPC1L1	S_LDL_TG_pct	0.23727	0.129779	-0.0170926	0.491633	0.0675107	0.095363
NPC1L1	HDL_C	0.218234	0.120466	-0.0178751	0.454343	0.070051	0.0979926
NPC1L1	HDL_L	0.218611	0.120957	-0.0184593	0.455682	0.0707072	0.0983581
NPC1L1	Phosphoglyc	-0.228796	0.127281	-0.478262	0.0206701	0.0722457	0.0999398
NPC1L1	LDL_TG	-0.233021	0.131912	-0.491564	0.0255222	0.0773146	0.106361
NPC1L1	Phosphatidylc	-0.216715	0.125994	-0.463659	0.030229	0.0854252	0.116873
NPC1L1	IDL_TG	-0.224905	0.131601	-0.482837	0.0330279	0.0874521	0.118992
NPC1L1	L_LDL_TG	-0.212748	0.132024	-0.471509	0.0460138	0.107084	0.144913
NPC1L1	L_HDL_P	0.189903	0.118068	-0.0415058	0.421311	0.107743	0.145016
NPC1L1	DHA	0.186387	0.128051	-0.0645893	0.437363	0.145514	0.194801
NPC1L1	XXL_VLDL_C_pct	-0.191581	0.135128	-0.456428	0.0732656	0.156257	0.208065
NPC1L1	Acetone	0.183314	0.134256	-0.0798227	0.44645	0.172125	0.227974
NPC1L1	HDL_FC	0.161332	0.119366	-0.0726215	0.395285	0.176513	0.232549
NPC1L1	S_HDL_FC_pct	-0.170049	0.127764	-0.420461	0.0803635	0.183201	0.24009
NPC1L1	ApoA1	0.160063	0.123273	-0.0815477	0.401673	0.194136	0.253088
NPC1L1	Gln	-0.166151	0.134702	-0.430163	0.0978603	0.2174	0.281941
NPC1L1	XXL_VLDL_TG_pct	0.166549	0.135942	-0.099893	0.432991	0.220521	0.284506
NPC1L1	Lactate	0.162201	0.134969	-0.102333	0.426736	0.229455	0.294506
NPC1L1	Pyruvate	0.153757	0.135047	-0.110929	0.418443	0.254892	0.325477
NPC1L1	Gly	0.142548	0.127185	-0.106729	0.391826	0.262374	0.333322
NPC1L1	L_LDL_PL_pct	-0.147966	0.13455	-0.41168	0.115748	0.271459	0.343113
NPC1L1	XL_HDL_PL	0.125241	0.121211	-0.112327	0.36281	0.301486	0.379142
NPC1L1	SFA_pct	-0.133319	0.13287	-0.393738	0.127101	0.315678	0.394995
NPC1L1	XXL_VLDL_FC_pct	0.129966	0.134252	-0.133163	0.393095	0.333007	0.414594
NPC1L1	L_LDL_CE_pct	-0.129481	0.135082	-0.394237	0.135275	0.337793	0.41846
NPC1L1	XL_HDL_C_pct	-0.11759	0.128263	-0.368981	0.1338	0.359251	0.44284
NPC1L1	Ile	-0.117948	0.132379	-0.377407	0.14151	0.372936	0.457444
NPC1L1	S_HDL_P	-0.113136	0.134942	-0.377617	0.151344	0.401801	0.490434
NPC1L1	M_HDL_FC_pct	0.0912795	0.119481	-0.142899	0.325458	0.444887	0.540376
NPC1L1	IDL_CE_pct	-0.0952767	0.131235	-0.352492	0.161938	0.467837	0.565492
NPC1L1	L_HDL_FC_pct	-0.0904149	0.125373	-0.336142	0.155312	0.470808	0.566335
NPC1L1	M_HDL_PL_pct	0.0911841	0.12791	-0.159515	0.341883	0.475921	0.569733
NPC1L1	Citrate	-0.0928277	0.13192	-0.351386	0.16573	0.481639	0.573819
NPC1L1	Leu	-0.090352	0.129357	-0.343886	0.163182	0.484882	0.574931
NPC1L1	XL_HDL_CE	0.0829445	0.120877	-0.15397	0.319859	0.492594	0.581308
NPC1L1	HDL_P	0.0849016	0.126588	-0.163207	0.33301	0.502417	0.590103
NPC1L1	XL_HDL_L	0.0805838	0.121228	-0.157019	0.318187	0.506225	0.591784
NPC1L1	His	0.0868416	0.134812	-0.177385	0.351069	0.519467	0.604427
NPC1L1	IDL_PL_pct	-0.0847296	0.135303	-0.349919	0.18046	0.531171	0.609522
NPC1L1	S_HDL_FC	-0.0826938	0.132059	-0.341524	0.176136	0.53119	0.609522
NPC1L1	Unsaturation	0.0801672	0.127893	-0.170498	0.330832	0.53077	0.609522
NPC1L1	XL_HDL_FC	-0.0687174	0.125723	-0.315129	0.177695	0.584668	0.667809
NPC1L1	Acetate	-0.0724167	0.135619	-0.338224	0.193391	0.59336	0.669826
NPC1L1	bOHbutyrate	0.0722049	0.133733	-0.189907	0.334317	0.589254	0.669826
NPC1L1	Total_BCAA	-0.0694638	0.130492	-0.325224	0.186297	0.594504	0.669826
NPC1L1	PUFA_pct	0.0586964	0.129513	-0.195145	0.312537	0.650399	0.729502
NPC1L1	XL_HDL_C	0.054287	0.121707	-0.184255	0.292829	0.655565	0.731998
NPC1L1	Omega_3	0.0519482	0.129216	-0.20131	0.305206	0.687664	0.761015
NPC1L1	Total_P	-0.0511904	0.126866	-0.299842	0.197462	0.68658	0.761015
NPC1L1	XXL_VLDL_PL_pct	-0.0530302	0.134989	-0.317603	0.211543	0.694431	0.765104
NPC1L1	XL_HDL_CE_pct	0.0510842	0.134163	-0.211871	0.314039	0.70338	0.77155
NPC1L1	Glucose	0.0495189	0.133622	-0.212375	0.311413	0.710943	0.776425
NPC1L1	Acetoacetate	0.0479081	0.133698	-0.214134	0.309951	0.720095	0.782986
NPC1L1	L_HDL_C_pct	-0.0438972	0.126679	-0.292183	0.204389	0.728949	0.789167
NPC1L1	Val	-0.0445991	0.131126	-0.301601	0.212403	0.733762	0.790939
NPC1L1	M_LDL_FC_pct	0.0407594	0.128476	-0.211049	0.292568	0.751052	0.802935
NPC1L1	S_HDL_C_pct	-0.0419783	0.132477	-0.301629	0.217673	0.751341	0.802935
NPC1L1	Omega_6_pct	-0.0384551	0.129312	-0.291903	0.214993	0.766175	0.815289
NPC1L1	XL_HDL_P	-0.0337945	0.121414	-0.271762	0.204173	0.780751	0.827263
NPC1L1	Albumin	-0.0364017	0.13403	-0.299096	0.226292	0.785934	0.829227
NPC1L1	S_LDL_FC_pct	0.0326952	0.129899	-0.221902	0.287293	0.801275	0.841846
NPC1L1	S_HDL_PL	0.0296755	0.133528	-0.232034	0.291385	0.824125	0.862215
NPC1L1	S_HDL_C	-0.0263736	0.13472	-0.290419	0.237672	0.844793	0.876473
NPC1L1	S_HDL_L	-0.0268548	0.13431	-0.290097	0.236387	0.841522	0.876473
NPC1L1	Ala	-0.0218773	0.133493	-0.283519	0.239764	0.869823	0.898697
NPC1L1	PUFA_by_MUFA	0.0193686	0.129131	-0.233724	0.272461	0.880771	0.906248
NPC1L1	Creatinine	-0.0113725	0.115485	-0.237718	0.214973	0.921554	0.944308
NPC1L1	L_HDL_CE_pct	-0.00984041	0.128256	-0.261218	0.241537	0.938843	0.946512
NPC1L1	MUFA_pct	0.0115053	0.129175	-0.241673	0.264684	0.929028	0.946512
NPC1L1	Phe	-0.0106553	0.134861	-0.274978	0.253668	0.937025	0.946512
NPC1L1	S_HDL_CE	-0.0103592	0.135166	-0.27528	0.254562	0.938909	0.946512
NPC1L1	S_HDL_CE_pct	0.00924877	0.13174	-0.248957	0.267455	0.944031	0.947837
NPC1L1	GlycA	-8.23e-05	0.133325	-0.261394	0.261229	0.999507	0.999507
