# Supplementary material for: Characterising metabolomic signatures of lipid-modifying therapies through drug target mendelian randomisation
Source: PLoS Biol. 2022 Feb 25;20(2):e3001547. doi: 10.1371/journal.pbio.3001547 (PMC8906647; doi:10.1371/journal.pbio.3001547)
Supplement: S10 Table — (XLSX) [file pbio.3001547.s010.xlsx]

## Sheet: Table S10 - CETP
S10 Table: Mendelian randomization estimates of the CETP drug score on circulating metabolic traits
SE = standard error, LCI = lower confidence interval, UCI = upper confidence interval, P = p-value, FDR = false discovery rate
Target	Metabolite	Beta	SE	LCI	UCI	P	FDR
CETP	ApoA1	0.768049	0.0147174	0.739203	0.796894	0	0
CETP	HDL_C	0.91305	0.0169488	0.879831	0.946269	0	0
CETP	HDL_CE	0.920346	0.0173237	0.886392	0.9543	0	0
CETP	HDL_FC	0.85855	0.0157634	0.827654	0.889446	0	0
CETP	HDL_L	0.832851	0.014967	0.803516	0.862185	0	0
CETP	HDL_P	0.69835	0.0151246	0.668707	0.727994	0	0
CETP	HDL_PL	0.78237	0.0145217	0.753908	0.810832	0	0
CETP	HDL_size	0.851497	0.018696	0.814853	0.88814	0	0
CETP	L_HDL_C	0.92587	0.0194638	0.887721	0.964018	0	0
CETP	L_HDL_CE	0.935069	0.019795	0.896271	0.973866	0	0
CETP	L_HDL_FC	0.882926	0.0182864	0.847085	0.918766	0	0
CETP	L_HDL_L	0.908683	0.0183831	0.872652	0.944713	0	0
CETP	L_HDL_P	0.920646	0.0187776	0.883843	0.95745	0	0
CETP	L_HDL_PL	0.90196	0.0177177	0.867234	0.936686	0	0
CETP	L_HDL_TG_pct	-0.789713	0.0207615	-0.830405	-0.749021	0	0
CETP	L_LDL_PL_pct	-0.72496	0.0189479	-0.762097	-0.687823	0	0
CETP	L_VLDL_C_pct	-0.664757	0.0157462	-0.69562	-0.633895	0	0
CETP	L_VLDL_FC_pct	-0.920973	0.0172636	-0.954809	-0.887137	0	0
CETP	L_VLDL_PL_pct	-0.791212	0.0198912	-0.830198	-0.752226	0	0
CETP	L_VLDL_TG_pct	0.913329	0.017105	0.879804	0.946855	0	0
CETP	M_HDL_C_pct	0.798517	0.0204464	0.758443	0.838591	0	0
CETP	M_HDL_C	0.817894	0.0154712	0.787571	0.848217	0	0
CETP	M_HDL_CE	0.816158	0.0157494	0.78529	0.847027	0	0
CETP	M_HDL_FC_pct	0.908786	0.0173066	0.874865	0.942706	0	0
CETP	M_HDL_FC	0.805307	0.014626	0.77664	0.833973	0	0
CETP	M_HDL_L	0.711103	0.014933	0.681835	0.740371	0	0
CETP	M_HDL_P	0.753469	0.0148168	0.724429	0.78251	0	0
CETP	M_HDL_PL_pct	-0.774492	0.0199544	-0.813602	-0.735382	0	0
CETP	M_HDL_PL	0.652363	0.0150384	0.622888	0.681838	0	0
CETP	S_VLDL_CE_pct	-0.826124	0.0168761	-0.859201	-0.793047	0	0
CETP	Total_P	0.63157	0.0151638	0.60185	0.661291	0	0
CETP	XL_HDL_C	0.762886	0.0190325	0.725583	0.800189	0	0
CETP	XL_HDL_CE	0.813568	0.0192319	0.775874	0.851261	0	0
CETP	XL_HDL_FC_pct	-0.914222	0.0183063	-0.950102	-0.878342	0	0
CETP	XL_HDL_L	0.744473	0.018677	0.707867	0.78108	0	0
CETP	XL_HDL_P	0.77633	0.0184552	0.740158	0.812501	0	0
CETP	XL_HDL_PL	0.722354	0.018642	0.685816	0.758891	0	0
CETP	XL_VLDL_PL_pct	-0.690205	0.0172215	-0.723959	-0.656452	0	0
CETP	L_HDL_C_pct	0.762162	0.0203949	0.722189	0.802136	1.19e-305	7.59769e-305
CETP	M_HDL_TG_pct	-0.756647	0.0203715	-0.796574	-0.71672	5.8e-302	3.6105e-301
CETP	ApoB_by_ApoA1	-0.651877	0.0178695	-0.6869	-0.616853	2.31e-291	1.4029e-290
CETP	L_HDL_CE_pct	0.739508	0.0205026	0.699323	0.779692	6.97e-285	4.13221e-284
CETP	S_HDL_FC_pct	0.631275	0.018369	0.595272	0.667277	8.02e-259	4.64414e-258
CETP	M_HDL_CE_pct	0.662557	0.0202217	0.622923	0.702191	1.88e-235	1.06391e-234
CETP	XL_HDL_PL_pct	0.568524	0.0178063	0.533624	0.603423	1.09e-223	6.03133e-223
CETP	S_VLDL_C_pct	-0.505439	0.0166003	-0.537975	-0.472903	1.29e-203	6.98283e-203
CETP	S_HDL_TG_pct	-0.598805	0.0197038	-0.637424	-0.560187	7.38e-203	3.90983e-202
CETP	L_VLDL_CE_pct	-0.477521	0.015753	-0.508396	-0.446646	7.73e-202	4.00994e-201
CETP	Phosphatidylc	0.456478	0.0150693	0.426943	0.486013	1.46e-201	7.41918e-201
CETP	L_HDL_FC_pct	0.499083	0.0165106	0.466723	0.531443	1.01e-200	5.0298e-200
CETP	XL_HDL_FC	0.547564	0.018674	0.510964	0.584164	5.38e-189	2.62671e-188
CETP	L_LDL_CE_pct	0.540099	0.0185079	0.503824	0.576374	3.28e-187	1.57062e-186
CETP	Cholines	0.439817	0.0151404	0.410142	0.469491	1.57e-185	7.37604e-185
CETP	S_VLDL_CE	-0.569536	0.0196566	-0.608062	-0.53101	1.39e-184	6.40944e-184
CETP	Phosphoglyc	0.421635	0.0152252	0.391794	0.451476	8.44e-169	3.82102e-168
CETP	XXL_VLDL_PL_pct	-0.451541	0.0173036	-0.485456	-0.417627	4.14e-150	1.84082e-149
CETP	XXL_VLDL_TG_pct	0.452207	0.0176801	0.417555	0.486859	2.74e-144	1.19695e-143
CETP	XL_VLDL_TG_pct	0.421274	0.0164794	0.388975	0.453573	3.87e-144	1.66143e-143
CETP	S_VLDL_C	-0.487523	0.0192565	-0.525265	-0.449781	2.06e-141	8.6939e-141
CETP	L_HDL_PL_pct	-0.483327	0.0191329	-0.520826	-0.445827	8.45e-141	3.50675e-140
CETP	Sphingomyelins	0.393453	0.0156759	0.362729	0.424177	5.07e-139	2.06956e-138
CETP	XL_HDL_TG_pct	-0.484853	0.0194637	-0.523001	-0.446705	5.71e-137	2.29321e-136
CETP	S_LDL_CE_pct	-0.492703	0.0199666	-0.531837	-0.45357	1.92e-134	7.58857e-134
CETP	XXL_VLDL_CE_pct	-0.423049	0.0172973	-0.456951	-0.389146	4.19e-132	1.63017e-131
CETP	XL_VLDL_CE	-0.480691	0.019993	-0.519876	-0.441505	9.9e-128	3.79246e-127
CETP	S_HDL_TG	-0.466685	0.0198839	-0.505657	-0.427713	8.17e-122	3.08232e-121
CETP	Total_PL	0.367155	0.0157122	0.336359	0.39795	9.14e-121	3.39681e-120
CETP	S_HDL_FC	0.362934	0.0158016	0.331964	0.393905	9.69e-117	3.54825e-116
CETP	L_VLDL_CE	-0.449636	0.019752	-0.488349	-0.410923	1.04e-114	3.75304e-114
CETP	VLDL_CE	-0.441128	0.0194302	-0.47921	-0.403045	4.17e-114	1.48333e-113
CETP	L_LDL_C_pct	0.452648	0.0199524	0.413542	0.491754	6.1e-114	2.1393e-113
CETP	M_VLDL_PL_pct	-0.347617	0.0154806	-0.377959	-0.317276	1.14e-111	3.9425e-111
CETP	XS_VLDL_P	-0.39072	0.0181083	-0.426212	-0.355229	2.96e-103	1.00964e-102
CETP	S_VLDL_TG_pct	0.354013	0.0165755	0.321525	0.3865	3.31e-101	1.11377e-100
CETP	XXL_VLDL_C_pct	-0.368962	0.0176843	-0.403623	-0.334301	1.14e-96	3.7848e-96
CETP	S_LDL_C_pct	-0.401903	0.0193607	-0.439849	-0.363956	1.02e-95	3.34184e-95
CETP	XS_VLDL_FC	-0.370531	0.0179276	-0.405668	-0.335394	6.7e-95	2.16662e-94
CETP	XS_VLDL_PL	-0.373598	0.0181026	-0.409078	-0.338117	1.26e-94	4.02231e-94
CETP	XL_HDL_C_pct	-0.33732	0.0164465	-0.369555	-0.305085	1.75e-93	5.51582e-93
CETP	VLDL_C	-0.402187	0.019761	-0.440918	-0.363456	4.41e-92	1.37261e-91
CETP	XL_VLDL_C	-0.406537	0.0201034	-0.445939	-0.367135	6.23e-91	1.91515e-90
CETP	L_VLDL_C	-0.399503	0.0199186	-0.438542	-0.360463	1.76e-89	5.34439e-89
CETP	S_LDL_PL_pct	0.403006	0.0203394	0.363141	0.44287	2.25e-87	6.75e-87
CETP	XS_VLDL_L	-0.352603	0.0180751	-0.38803	-0.317177	9.44e-85	2.79829e-84
CETP	XL_HDL_CE_pct	0.415388	0.0213313	0.373579	0.457196	1.85e-84	5.41941e-84
CETP	XS_VLDL_C	-0.339208	0.0176122	-0.373727	-0.304689	1.17e-82	3.38756e-82
CETP	IDL_P	-0.338491	0.0180113	-0.373792	-0.30319	8.57e-79	2.45279e-78
CETP	XS_VLDL_CE	-0.319476	0.0175176	-0.35381	-0.285143	2.6e-74	7.35682e-74
CETP	XL_VLDL_FC_pct	-0.305704	0.0167633	-0.33856	-0.272849	2.65e-74	7.41404e-74
CETP	S_VLDL_FC	-0.331671	0.018578	-0.368083	-0.295259	2.74e-71	7.58067e-71
CETP	M_HDL_TG	-0.319911	0.0179514	-0.355095	-0.284726	4.86e-71	1.32982e-70
CETP	S_VLDL_P	-0.337185	0.0191072	-0.374635	-0.299736	1.07e-69	2.89598e-69
CETP	VLDL_P	-0.34317	0.0194539	-0.381299	-0.305041	1.21e-69	3.23968e-69
CETP	TG_by_PG	-0.328693	0.0188287	-0.365596	-0.291789	3.04e-68	8.05277e-68
CETP	S_VLDL_PL	-0.330026	0.0189641	-0.367195	-0.292857	7.87e-68	2.06277e-67
CETP	L_VLDL_FC	-0.346001	0.019895	-0.384995	-0.307008	9.59e-68	2.48741e-67
CETP	S_VLDL_L	-0.329728	0.0193174	-0.367589	-0.291866	2.53e-65	6.49454e-65
CETP	Omega_6	0.283804	0.0166592	0.251152	0.316455	4.45e-65	1.13066e-64
CETP	L_VLDL_PL	-0.33528	0.0197647	-0.374019	-0.296542	1.53e-64	3.84818e-64
CETP	VLDL_FC	-0.336448	0.0199479	-0.375546	-0.297351	7.96e-64	1.98204e-63
CETP	XL_VLDL_C_pct	-0.279079	0.0169813	-0.312362	-0.245796	1.08e-60	2.66257e-60
CETP	VLDL_PL	-0.32615	0.0199297	-0.365211	-0.287088	3.4e-60	8.3e-60
CETP	S_HDL_C_pct	0.294089	0.0182415	0.258336	0.329842	1.79e-58	4.32728e-58
CETP	PUFA	0.258413	0.0160406	0.226974	0.289852	2.17e-58	5.19548e-58
CETP	XL_VLDL_FC	-0.317912	0.0200055	-0.357122	-0.278702	7.29e-57	1.72877e-56
CETP	XL_VLDL_CE_pct	-0.263543	0.0168963	-0.296659	-0.230427	7.55e-55	1.77354e-54
CETP	XL_VLDL_PL	-0.308975	0.0200067	-0.348188	-0.269763	8.33e-54	1.93848e-53
CETP	M_VLDL_FC	-0.278156	0.0188157	-0.315034	-0.241278	1.88e-49	4.33444e-49
CETP	M_VLDL_C	-0.266022	0.0180342	-0.301369	-0.230676	3.03e-49	6.92174e-49
CETP	M_VLDL_PL	-0.279433	0.0190793	-0.316828	-0.242039	1.43e-48	3.237e-48
CETP	M_VLDL_P	-0.275258	0.0191116	-0.312716	-0.2378	4.98e-47	1.11714e-46
CETP	S_HDL_C	0.232292	0.0164395	0.200071	0.264513	2.48e-45	5.51357e-45
CETP	XXL_VLDL_CE	-0.277449	0.019658	-0.315978	-0.23892	3.12e-45	6.87504e-45
CETP	XS_VLDL_FC_pct	-0.238958	0.0169635	-0.272205	-0.20571	4.6e-45	1.00474e-44
CETP	XL_VLDL_P	-0.278883	0.0199066	-0.317899	-0.239867	1.36e-44	2.9447e-44
CETP	M_VLDL_FC_pct	-0.21646	0.0155316	-0.246901	-0.186019	3.79e-44	8.13543e-44
CETP	M_VLDL_CE	-0.24266	0.0174555	-0.276872	-0.208448	6.19e-44	1.31736e-43
CETP	Total_CE	0.232493	0.0169253	0.19932	0.265666	6.15e-43	1.29775e-42
CETP	HDL_TG	-0.245477	0.0178824	-0.280526	-0.210428	6.97e-43	1.45843e-42
CETP	Remnant_C	-0.258768	0.0188804	-0.295773	-0.221763	9.39e-43	1.94843e-42
CETP	L_VLDL_P	-0.260854	0.0194095	-0.298896	-0.222813	3.55e-41	7.30537e-41
CETP	LA	0.23143	0.0174787	0.197173	0.265688	5.11e-40	1.04294e-39
CETP	M_LDL_FC_pct	0.241438	0.0187345	0.204719	0.278157	5.31e-38	1.07495e-37
CETP	XL_HDL_TG	0.232987	0.018098	0.197515	0.268458	6.34e-38	1.27311e-37
CETP	VLDL_L	-0.25561	0.0198798	-0.294573	-0.216646	7.78e-38	1.54978e-37
CETP	ApoB	-0.233016	0.0183852	-0.26905	-0.196981	8.23e-37	1.6264e-36
CETP	XL_VLDL_L	-0.252264	0.0199896	-0.291443	-0.213085	1.64e-36	3.21543e-36
CETP	M_LDL_CE_pct	-0.268216	0.0217356	-0.310817	-0.225615	5.52e-35	1.07381e-34
CETP	L_VLDL_L	-0.230193	0.0193581	-0.268135	-0.192252	1.31e-32	2.5286e-32
CETP	M_LDL_P	-0.23294	0.019626	-0.271406	-0.194474	1.72e-32	3.29446e-32
CETP	LDL_size	0.225464	0.0190515	0.188124	0.262804	2.59e-32	4.92298e-32
CETP	XXL_VLDL_C	-0.236908	0.0200502	-0.276206	-0.19761	3.24e-32	6.11182e-32
CETP	S_LDL_P	-0.221812	0.0187779	-0.258616	-0.185008	3.37e-32	6.30925e-32
CETP	M_VLDL_L	-0.221257	0.0191519	-0.258794	-0.18372	7.15e-31	1.32862e-30
CETP	DHA	0.172929	0.0153157	0.142911	0.202947	1.45e-29	2.67444e-29
CETP	Total_C	0.191234	0.0170366	0.157843	0.224626	3.08e-29	5.63912e-29
CETP	XS_VLDL_PL_pct	-0.200132	0.0181534	-0.235712	-0.164552	2.91e-28	5.28898e-28
CETP	M_VLDL_TG_pct	0.172073	0.0156287	0.141441	0.202704	3.42e-28	6.17087e-28
CETP	XS_VLDL_TG	-0.201863	0.0184789	-0.238081	-0.165645	8.86e-28	1.58715e-27
CETP	XXL_VLDL_FC_pct	-0.192995	0.017949	-0.228175	-0.157816	5.77e-27	1.02624e-26
CETP	S_HDL_PL_pct	0.161782	0.0155567	0.131291	0.192272	2.49e-25	4.39723e-25
CETP	S_HDL_CE	0.175783	0.0172626	0.141948	0.209617	2.37e-24	4.15585e-24
CETP	M_LDL_TG_pct	0.19634	0.0197898	0.157553	0.235128	3.36e-23	5.85063e-23
CETP	Total_L	0.17005	0.0175426	0.135667	0.204432	3.21e-22	5.55063e-22
CETP	LDL_P	-0.175095	0.0181729	-0.210713	-0.139476	5.69e-22	9.7711e-22
CETP	XXL_VLDL_PL	-0.195025	0.020302	-0.234817	-0.155234	7.53e-22	1.28423e-21
CETP	Total_FA	0.158013	0.0174397	0.123831	0.192194	1.3e-19	2.20204e-19
CETP	XXL_VLDL_FC	-0.180155	0.0202255	-0.219796	-0.140513	5.23e-19	8.79912e-19
CETP	S_HDL_PL	0.141742	0.0159839	0.110414	0.17307	7.46e-19	1.24667e-18
CETP	L_HDL_TG	0.138688	0.0156762	0.107964	0.169413	8.98e-19	1.49068e-18
CETP	M_LDL_CE	-0.168159	0.0193596	-0.206103	-0.130215	3.75e-18	6.18377e-18
CETP	M_LDL_PL	-0.157971	0.0182414	-0.193724	-0.122219	4.72e-18	7.73211e-18
CETP	S_LDL_CE	-0.158452	0.0186752	-0.195055	-0.12185	2.16e-17	3.51529e-17
CETP	S_HDL_P	0.141392	0.0166685	0.108722	0.174062	2.2e-17	3.55714e-17
CETP	Unsaturation	0.142755	0.0170597	0.109318	0.176191	5.86e-17	9.41381e-17
CETP	XL_VLDL_TG	-0.164042	0.0196132	-0.202483	-0.125601	6.07e-17	9.68865e-17
CETP	IDL_TG	-0.148595	0.0184569	-0.18477	-0.112421	8.22e-16	1.30368e-15
CETP	XS_VLDL_TG_pct	0.135802	0.0171739	0.102142	0.169463	2.63e-15	4.14475e-15
CETP	non_HDL_C	-0.14439	0.0183715	-0.180397	-0.108382	3.86e-15	6.04491e-15
CETP	MUFA_pct	-0.13736	0.0177844	-0.172217	-0.102503	1.13e-14	1.75856e-14
CETP	SFA	0.135449	0.0175583	0.101035	0.169863	1.22e-14	1.88683e-14
CETP	M_LDL_L	-0.144159	0.0187283	-0.180865	-0.107452	1.39e-14	2.13648e-14
CETP	XXL_VLDL_P	-0.151	0.0197939	-0.189795	-0.112204	2.37e-14	3.62043e-14
CETP	M_VLDL_C_pct	-0.121583	0.016009	-0.15296	-0.0902056	3.09e-14	4.69152e-14
CETP	L_LDL_P	-0.132714	0.0174831	-0.16698	-0.0984478	3.17e-14	4.78382e-14
CETP	S_HDL_L	0.12069	0.0160766	0.0891799	0.152199	6.04e-14	9.06e-14
CETP	M_LDL_C	-0.141007	0.0189008	-0.178052	-0.103962	8.63e-14	1.28675e-13
CETP	PUFA_by_MUFA	0.130377	0.0180243	0.0950503	0.165704	4.71e-13	6.98089e-13
CETP	LA_pct	0.114926	0.0164055	0.0827721	0.14708	2.46e-12	3.6245e-12
CETP	M_VLDL_TG	-0.122319	0.018665	-0.158902	-0.085736	5.63e-11	8.24629e-11
CETP	S_LDL_C	-0.119206	0.0182306	-0.154937	-0.0834749	6.2e-11	9.02807e-11
CETP	Total_TG	-0.121936	0.019142	-0.159454	-0.0844186	1.89e-10	2.7361e-10
CETP	S_VLDL_TG	-0.11703	0.0185113	-0.153312	-0.0807487	2.58e-10	3.71341e-10
CETP	XXL_VLDL_L	-0.124757	0.0199468	-0.163852	-0.0856623	3.99e-10	5.70983e-10
CETP	L_LDL_PL	-0.110217	0.0180859	-0.145665	-0.0747693	1.1e-09	1.56514e-09
CETP	LDL_PL	-0.109417	0.0180392	-0.144773	-0.074061	1.32e-09	1.8675e-09
CETP	VLDL_TG	-0.116209	0.0191731	-0.153788	-0.0786307	1.35e-09	1.89915e-09
CETP	bOHbutyrate	0.096091	0.0159986	0.0647344	0.127448	1.9e-09	2.65787e-09
CETP	Clinical_LDL_C	-0.107746	0.0180297	-0.143084	-0.0724088	2.29e-09	3.18553e-09
CETP	IDL_CE_pct	0.0974603	0.0169361	0.0642661	0.130654	8.69e-09	1.20212e-08
CETP	PUFA_pct	0.100352	0.0176902	0.0656803	0.135025	1.41e-08	1.93972e-08
CETP	S_LDL_FC_pct	0.104339	0.0184562	0.0681657	0.140513	1.57e-08	2.14797e-08
CETP	Omega_6_pct	0.0986752	0.0174906	0.0643943	0.132956	1.68e-08	2.2859e-08
CETP	S_HDL_CE_pct	0.0998015	0.0181884	0.064153	0.13545	4.09e-08	5.53484e-08
CETP	VLDL_size	-0.0993906	0.0181447	-0.134954	-0.0638275	4.31e-08	5.80103e-08
CETP	M_VLDL_CE_pct	-0.0867518	0.0162153	-0.118533	-0.0549704	8.8e-08	1.17806e-07
CETP	IDL_PL_pct	-0.0907439	0.0170976	-0.124255	-0.0572332	1.11e-07	1.47802e-07
CETP	DHA_pct	0.0824407	0.0165274	0.0500476	0.114834	6.1e-07	8.07926e-07
CETP	IDL_PL	-0.0838013	0.0171709	-0.117456	-0.0501469	1.06e-06	1.39651e-06
CETP	S_LDL_TG_pct	0.0887194	0.0183079	0.0528365	0.124602	1.26e-06	1.65126e-06
CETP	Total_FC	0.0839684	0.0173636	0.0499364	0.118	1.33e-06	1.73387e-06
CETP	L_LDL_FC_pct	0.0837202	0.0177212	0.0489873	0.118453	2.31e-06	2.99578e-06
CETP	XS_VLDL_C_pct	-0.0815794	0.0176615	-0.116195	-0.0469635	3.85e-06	4.9671e-06
CETP	S_LDL_L	-0.0801468	0.0181163	-0.115654	-0.0446394	9.69e-06	1.24372e-05
CETP	Omega_3	0.0642616	0.0154571	0.0339662	0.094557	3.22e-05	4.11169e-05
CETP	L_VLDL_TG	-0.0770317	0.018641	-0.113567	-0.0404961	3.59e-05	4.56077e-05
CETP	IDL_L	-0.0689634	0.017581	-0.103422	-0.0345053	8.76e-05	0.000110723
CETP	L_LDL_TG	-0.0680346	0.018682	-0.104651	-0.0314186	0.00027082	0.000340577
CETP	IDL_TG_pct	-0.0637648	0.0185546	-0.100131	-0.0273985	0.000589046	0.000737048
CETP	IDL_FC	-0.060683	0.0176862	-0.0953474	-0.0260186	0.000601167	0.000748453
CETP	M_LDL_FC	-0.0605267	0.0177836	-0.095382	-0.0256714	0.000665269	0.000824139
CETP	IDL_C_pct	0.0613245	0.018378	0.0253044	0.0973447	0.000847334	0.00104449
CETP	MUFA	0.0595923	0.0178925	0.0245236	0.0946611	0.000866684	0.00106308
CETP	XS_VLDL_CE_pct	-0.05691	0.0176005	-0.0914064	-0.0224137	0.00122311	0.00149292
CETP	M_LDL_PL_pct	-0.0593578	0.0192192	-0.0970268	-0.0216887	0.002012	0.00244384
CETP	LDL_L	-0.0536007	0.0179262	-0.0887353	-0.0184661	0.00278902	0.0033712
CETP	XXL_VLDL_TG	-0.0588995	0.0199009	-0.0979046	-0.0198944	0.00307999	0.00370492
CETP	Omega_6_by_Omega_3	0.0440075	0.0155556	0.0135191	0.0744959	0.00466867	0.00558893
CETP	IDL_C	-0.0447677	0.0177649	-0.0795863	-0.00994914	0.0117352	0.0139812
CETP	GlycA	-0.050338	0.0199988	-0.089535	-0.011141	0.0118343	0.0140321
CETP	L_LDL_TG_pct	-0.0490444	0.0196997	-0.0876551	-0.0104337	0.0127887	0.0150919
CETP	IDL_CE	-0.0386683	0.0177765	-0.0735095	-0.0038271	0.029611	0.034779
CETP	Gln	-0.0377117	0.0173736	-0.0717634	-0.00366009	0.0299589	0.0350223
CETP	Acetone	0.0345591	0.0164368	0.00234354	0.0667747	0.0355057	0.0413128
CETP	LDL_CE	-0.0376558	0.0180903	-0.0731122	-0.00219952	0.0373836	0.0432954
CETP	L_LDL_CE	0.0363368	0.0175875	0.00186593	0.0708077	0.038823	0.0447543
CETP	LDL_TG	-0.0382313	0.0188452	-0.0751672	-0.00129552	0.0424879	0.0487534
CETP	Ala	0.0306969	0.0160964	-0.000851446	0.0622452	0.0565119	0.064548
CETP	S_VLDL_FC_pct	-0.0314776	0.0170033	-0.0648034	0.00184819	0.064131	0.0729161
CETP	L_LDL_C	0.0302951	0.0175721	-0.00414548	0.0647357	0.0846987	0.0958635
CETP	LDL_C	-0.0295345	0.017935	-0.0646865	0.00561745	0.0996088	0.112229
CETP	M_LDL_C_pct	-0.0309893	0.0212082	-0.0725567	0.010578	0.143962	0.161471
CETP	Val	0.025587	0.0180577	-0.00980551	0.0609795	0.156496	0.174742
CETP	Glucose	0.0233599	0.0165343	-0.00904682	0.0557665	0.157712	0.175313
CETP	Citrate	-0.0204558	0.0157864	-0.0513965	0.010485	0.195049	0.215854
CETP	Creatinine	-0.017707	0.0148296	-0.0467724	0.0113584	0.232465	0.256123
CETP	Leu	-0.0237767	0.0199879	-0.0629523	0.015399	0.234223	0.256923
CETP	SFA_pct	-0.0174715	0.0159004	-0.0486356	0.0136927	0.271851	0.29689
CETP	Albumin	0.0176741	0.016723	-0.0151024	0.0504507	0.29057	0.315947
CETP	S_LDL_PL	0.0171724	0.017335	-0.0168036	0.0511484	0.321872	0.348461
CETP	Acetate	0.0194916	0.0204682	-0.0206254	0.0596085	0.340953	0.367521
CETP	IDL_FC_pct	0.0147646	0.0186353	-0.0217599	0.0512892	0.428189	0.457593
CETP	Pyruvate	0.0128054	0.0161594	-0.0188665	0.0444772	0.428103	0.457593
CETP	L_LDL_FC	0.0125799	0.0175838	-0.0218837	0.0470434	0.474347	0.504754
CETP	S_LDL_TG	0.0133085	0.0189759	-0.0238835	0.0505005	0.48309	0.51187
CETP	Omega_3_pct	-0.0104487	0.0159136	-0.0416388	0.0207414	0.511445	0.539618
CETP	Tyr	-0.0114098	0.0188295	-0.048315	0.0254953	0.544544	0.572116
CETP	M_LDL_TG	0.0112548	0.0187616	-0.0255172	0.0480268	0.548583	0.573937
CETP	Lactate	0.00942565	0.0169791	-0.0238527	0.042704	0.578804	0.603021
CETP	Ile	-0.0106379	0.0205059	-0.0508288	0.0295529	0.603918	0.623965
CETP	L_LDL_L	-0.00914296	0.01759	-0.0436187	0.0253328	0.603216	0.623965
CETP	LDL_FC	-0.00825516	0.0176416	-0.042832	0.0263217	0.639829	0.658336
CETP	Gly	-0.00703366	0.0167812	-0.0399241	0.0258568	0.675114	0.690347
CETP	S_LDL_FC	-0.00728638	0.0174622	-0.0415117	0.0269389	0.676484	0.690347
CETP	Acetoacetate	0.00606908	0.0159944	-0.0252794	0.0374175	0.704354	0.715853
CETP	S_VLDL_PL_pct	0.0061215	0.0169198	-0.0270406	0.0392836	0.717505	0.726255
CETP	His	-0.00562064	0.0161274	-0.0372297	0.0259884	0.727453	0.733343
CETP	Total_BCAA	0.00323619	0.0193626	-0.0347138	0.0411862	0.867263	0.87076
CETP	Phe	-0.000597104	0.0177115	-0.0353111	0.0341169	0.973106	0.973106
