# Supplementary material for: Characterising metabolomic signatures of lipid-modifying therapies through drug target mendelian randomisation
Source: PLoS Biol. 2022 Feb 25;20(2):e3001547. doi: 10.1371/journal.pbio.3001547 (PMC8906647; doi:10.1371/journal.pbio.3001547)
Supplement: S11 Table — (XLSX) [file pbio.3001547.s011.xlsx]

## Sheet: Table S11 - ANGPTL3
S11 Table: Mendelian randomization estimates of the ANGPTL3 drug score on circulating metabolic traits
SE = standard error, LCI = lower confidence interval, UCI = upper confidence interval, P = p-value, FDR = false discovery rate
Target	Metabolite	Beta	SE	LCI	UCI	P	FDR
ANGPTL3	IDL_FC_pct	0.930741	0.0889647	0.756373	1.10511	1.29e-25	3.2121e-23
ANGPTL3	S_HDL_C_pct	1.04163	0.116877	0.812559	1.27071	5e-19	6.225e-17
ANGPTL3	M_LDL_FC_pct	0.836306	0.100323	0.639676	1.03294	7.68e-17	6.3744e-15
ANGPTL3	S_VLDL_TG	-0.899452	0.110349	-1.11573	-0.683171	3.61e-16	2.24722e-14
ANGPTL3	S_HDL_CE_pct	1.00708	0.125009	0.762069	1.2521	7.88e-16	3.92424e-14
ANGPTL3	M_HDL_TG	-1.18046	0.149666	-1.4738	-0.887124	3.09e-15	1.28235e-13
ANGPTL3	HDL_TG	-1.13542	0.145924	-1.42142	-0.849411	7.2e-15	2.56114e-13
ANGPTL3	S_HDL_PL	-0.825179	0.106536	-1.03399	-0.616371	9.52e-15	2.9631e-13
ANGPTL3	S_LDL_FC_pct	0.950148	0.122943	0.709183	1.19111	1.09e-14	3.01567e-13
ANGPTL3	VLDL_TG	-0.822543	0.108476	-1.03515	-0.609934	3.38e-14	8.4162e-13
ANGPTL3	Omega_3	-0.756954	0.100095	-0.953137	-0.560771	3.96e-14	8.964e-13
ANGPTL3	M_VLDL_TG	-0.840185	0.111615	-1.05895	-0.621423	5.17e-14	1.07277e-12
ANGPTL3	L_HDL_TG_pct	-0.678499	0.0903901	-0.85566	-0.501337	6.08e-14	1.16455e-12
ANGPTL3	M_HDL_TG_pct	-0.824911	0.110291	-1.04108	-0.608744	7.47e-14	1.32859e-12
ANGPTL3	S_HDL_PL_pct	-0.83532	0.112614	-1.05604	-0.6146	1.19e-13	1.9754e-12
ANGPTL3	S_LDL_CE_pct	-0.996923	0.136471	-1.2644	-0.729444	2.77e-13	4.31081e-12
ANGPTL3	XXL_VLDL_FC	-0.811727	0.111502	-1.03027	-0.593188	3.34e-13	4.89212e-12
ANGPTL3	M_HDL_CE_pct	0.86226	0.118771	0.629474	1.09505	3.87e-13	5.3535e-12
ANGPTL3	Total_TG	-0.874962	0.120662	-1.11145	-0.63847	4.13e-13	5.41247e-12
ANGPTL3	XXL_VLDL_PL	-0.776446	0.108085	-0.988289	-0.564603	6.79e-13	8.45355e-12
ANGPTL3	L_HDL_CE_pct	0.644907	0.0899765	0.468557	0.821258	7.64e-13	9.05886e-12
ANGPTL3	VLDL_size	-0.655269	0.0917225	-0.835042	-0.475497	9.06e-13	1.02543e-11
ANGPTL3	PUFA	-1.01474	0.142371	-1.29379	-0.7357	1.02e-12	1.10426e-11
ANGPTL3	XL_VLDL_TG	-0.719854	0.101614	-0.919013	-0.520694	1.4e-12	1.4525e-11
ANGPTL3	L_VLDL_TG	-0.732467	0.103627	-0.935571	-0.529362	1.57e-12	1.56372e-11
ANGPTL3	S_HDL_L	-0.711168	0.101045	-0.909212	-0.513124	1.95e-12	1.8675e-11
ANGPTL3	S_LDL_PL_pct	0.866888	0.123826	0.624194	1.10958	2.54e-12	2.34244e-11
ANGPTL3	XXL_VLDL_C	-0.820069	0.117589	-1.05054	-0.589599	3.08e-12	2.739e-11
ANGPTL3	S_HDL_TG	-0.873544	0.125547	-1.11961	-0.627475	3.45e-12	2.96224e-11
ANGPTL3	S_HDL_TG_pct	-0.684982	0.0988412	-0.878708	-0.491257	4.2e-12	3.486e-11
ANGPTL3	LA	-0.932028	0.134885	-1.1964	-0.667657	4.85e-12	3.89565e-11
ANGPTL3	M_HDL_C_pct	0.705381	0.102808	0.503881	0.90688	6.83e-12	5.31459e-11
ANGPTL3	L_HDL_C_pct	0.576706	0.0841431	0.411788	0.741623	7.19e-12	5.42518e-11
ANGPTL3	L_HDL_TG	-1.03641	0.151767	-1.33387	-0.738952	8.55e-12	6.26162e-11
ANGPTL3	XXL_VLDL_TG	-0.667319	0.0978303	-0.859063	-0.475575	9.03e-12	6.4242e-11
ANGPTL3	Phosphatidylc	-0.871329	0.127846	-1.1219	-0.620755	9.4e-12	6.50167e-11
ANGPTL3	Omega_6	-0.962493	0.141325	-1.23949	-0.6855	9.73e-12	6.54803e-11
ANGPTL3	L_VLDL_L	-0.768424	0.113251	-0.990393	-0.546456	1.16e-11	7.60105e-11
ANGPTL3	L_VLDL_P	-0.774599	0.114944	-0.999885	-0.549312	1.6e-11	1.02154e-10
ANGPTL3	MUFA	-0.981082	0.145753	-1.26675	-0.695412	1.68e-11	1.0458e-10
ANGPTL3	XL_VLDL_L	-0.756658	0.112586	-0.977324	-0.535993	1.81e-11	1.06549e-10
ANGPTL3	XXL_VLDL_L	-0.712835	0.106069	-0.920727	-0.504943	1.81e-11	1.06549e-10
ANGPTL3	XXL_VLDL_P	-0.760293	0.113167	-0.982097	-0.538489	1.84e-11	1.06549e-10
ANGPTL3	XL_VLDL_FC	-0.793925	0.11825	-1.02569	-0.562159	1.89e-11	1.06957e-10
ANGPTL3	Total_FA	-1.01624	0.151861	-1.31388	-0.718595	2.2e-11	1.19087e-10
ANGPTL3	XL_VLDL_PL	-0.77211	0.115346	-0.998184	-0.546035	2.17e-11	1.19087e-10
ANGPTL3	XXL_VLDL_CE	-0.815341	0.121918	-1.0543	-0.576387	2.27e-11	1.20262e-10
ANGPTL3	XL_HDL_TG_pct	-0.651265	0.0984953	-0.844313	-0.458218	3.79e-11	1.96606e-10
ANGPTL3	Phosphoglyc	-0.888335	0.134596	-1.15214	-0.624532	4.11e-11	2.08855e-10
ANGPTL3	L_VLDL_PL	-0.771127	0.117077	-1.00059	-0.54166	4.5e-11	2.241e-10
ANGPTL3	XS_VLDL_FC_pct	0.665359	0.101339	0.466737	0.86398	5.18e-11	2.52906e-10
ANGPTL3	VLDL_L	-0.848093	0.129274	-1.10147	-0.59472	5.37e-11	2.5714e-10
ANGPTL3	XL_VLDL_P	-0.753042	0.115204	-0.978839	-0.527245	6.29e-11	2.95511e-10
ANGPTL3	L_LDL_FC_pct	0.646727	0.0991887	0.45232	0.841133	7.02e-11	3.237e-10
ANGPTL3	XL_HDL_TG	-0.885283	0.136744	-1.1533	-0.617271	9.54e-11	4.24189e-10
ANGPTL3	XS_VLDL_TG	-0.883833	0.136501	-1.15137	-0.616296	9.49e-11	4.24189e-10
ANGPTL3	M_HDL_PL	-0.654209	0.102216	-0.854548	-0.45387	1.55e-10	6.77105e-10
ANGPTL3	L_VLDL_FC	-0.752184	0.118294	-0.984036	-0.520333	2.04e-10	8.75793e-10
ANGPTL3	L_VLDL_C	-0.776302	0.122966	-1.01731	-0.535294	2.73e-10	1.13295e-09
ANGPTL3	S_VLDL_P	-0.791114	0.125308	-1.03671	-0.545515	2.73e-10	1.13295e-09
ANGPTL3	M_LDL_CE_pct	-0.718218	0.113809	-0.94128	-0.495155	2.78e-10	1.13479e-09
ANGPTL3	XL_HDL_CE_pct	0.560997	0.0891832	0.386201	0.735793	3.17e-10	1.27311e-09
ANGPTL3	S_VLDL_L	-0.800081	0.127867	-1.0507	-0.549465	3.92e-10	1.54933e-09
ANGPTL3	Cholines	-0.791816	0.127453	-1.04162	-0.542014	5.21e-10	2.02702e-09
ANGPTL3	XL_HDL_C_pct	0.729923	0.118096	0.498459	0.961387	6.38e-10	2.44403e-09
ANGPTL3	L_VLDL_CE	-0.778451	0.126112	-1.02563	-0.531277	6.71e-10	2.5315e-09
ANGPTL3	XL_VLDL_C	-0.772642	0.126505	-1.02059	-0.524697	1.01e-09	3.75358e-09
ANGPTL3	M_VLDL_CE_pct	0.510781	0.0838211	0.346495	0.675067	1.1e-09	3.85775e-09
ANGPTL3	S_LDL_TG	-0.795041	0.130346	-1.05051	-0.539567	1.06e-09	3.85775e-09
ANGPTL3	TG_by_PG	-0.550382	0.0903049	-0.727376	-0.373388	1.1e-09	3.85775e-09
ANGPTL3	Total_PL	-0.778458	0.127729	-1.0288	-0.528113	1.1e-09	3.85775e-09
ANGPTL3	VLDL_PL	-0.828268	0.13609	-1.095	-0.561536	1.16e-09	4.01167e-09
ANGPTL3	SFA	-0.864384	0.143657	-1.14595	-0.582822	1.78e-09	6.07151e-09
ANGPTL3	Total_P	-0.505648	0.0843181	-0.670908	-0.340388	2.01e-09	6.76338e-09
ANGPTL3	S_HDL_FC	-0.62262	0.104652	-0.827736	-0.417505	2.69e-09	8.9308e-09
ANGPTL3	M_VLDL_L	-0.761797	0.129386	-1.01539	-0.508205	3.91e-09	1.2644e-08
ANGPTL3	S_VLDL_PL_pct	0.536166	0.0910296	0.357752	0.714581	3.86e-09	1.2644e-08
ANGPTL3	M_HDL_L	-0.561138	0.0954766	-0.748269	-0.374007	4.17e-09	1.33119e-08
ANGPTL3	MUFA_pct	-0.61177	0.106151	-0.819822	-0.403719	8.25e-09	2.60032e-08
ANGPTL3	VLDL_FC	-0.777406	0.136823	-1.04557	-0.509238	1.33e-08	4.13963e-08
ANGPTL3	M_LDL_PL_pct	0.557658	0.0985708	0.364463	0.750853	1.54e-08	4.73407e-08
ANGPTL3	M_VLDL_C_pct	0.475156	0.084153	0.310219	0.640092	1.64e-08	4.92e-08
ANGPTL3	VLDL_P	-0.782859	0.138635	-1.05458	-0.511139	1.63e-08	4.92e-08
ANGPTL3	Total_L	-0.76147	0.135429	-1.02691	-0.496034	1.88e-08	5.57286e-08
ANGPTL3	M_HDL_P	-0.510874	0.091361	-0.689939	-0.33181	2.25e-08	6.59118e-08
ANGPTL3	S_LDL_TG_pct	-0.687952	0.123271	-0.92956	-0.446345	2.39e-08	6.91988e-08
ANGPTL3	XL_VLDL_CE	-0.729417	0.131592	-0.987333	-0.471501	2.97e-08	8.50034e-08
ANGPTL3	Omega_6_pct	0.538469	0.0972617	0.347839	0.729098	3.09e-08	8.7433e-08
ANGPTL3	HDL_P	-0.463659	0.0841305	-0.628552	-0.298767	3.56e-08	9.96e-08
ANGPTL3	ApoA1	-0.511606	0.093277	-0.694426	-0.328787	4.14e-08	1.1454e-07
ANGPTL3	HDL_PL	-0.54769	0.100094	-0.743869	-0.35151	4.46e-08	1.22037e-07
ANGPTL3	S_VLDL_FC_pct	0.525737	0.0971253	0.335375	0.716099	6.2e-08	1.67804e-07
ANGPTL3	L_VLDL_PL_pct	-0.584825	0.108686	-0.797846	-0.371804	7.41e-08	1.98397e-07
ANGPTL3	Omega_6_by_Omega_3	0.460292	0.0862554	0.291235	0.62935	9.48e-08	2.51119e-07
ANGPTL3	IDL_TG	-0.783419	0.147962	-1.07342	-0.493419	1.19e-07	3.11905e-07
ANGPTL3	PUFA_by_MUFA	0.526522	0.101423	0.327737	0.725308	2.09e-07	5.42094e-07
ANGPTL3	VLDL_C	-0.727106	0.140211	-1.00191	-0.452299	2.15e-07	5.51907e-07
ANGPTL3	XS_VLDL_PL	-0.735758	0.143583	-1.01718	-0.45434	2.99e-07	7.59704e-07
ANGPTL3	S_VLDL_TG_pct	-0.505352	0.098801	-0.698999	-0.311706	3.14e-07	7.89758e-07
ANGPTL3	M_VLDL_PL	-0.6772	0.133299	-0.938461	-0.41594	3.77e-07	9.3873e-07
ANGPTL3	XL_VLDL_CE_pct	0.472212	0.0933441	0.289261	0.655163	4.22e-07	1.04038e-06
ANGPTL3	M_HDL_FC	-0.450614	0.0893343	-0.625706	-0.275522	4.56e-07	1.11318e-06
ANGPTL3	M_HDL_PL_pct	-0.463852	0.0920941	-0.644354	-0.283351	4.74e-07	1.13487e-06
ANGPTL3	XS_VLDL_L	-0.730822	0.145092	-1.0152	-0.446447	4.73e-07	1.13487e-06
ANGPTL3	S_VLDL_PL	-0.657735	0.130966	-0.914422	-0.401047	5.11e-07	1.2118e-06
ANGPTL3	M_VLDL_P	-0.668396	0.135162	-0.933309	-0.403483	7.61e-07	1.78763e-06
ANGPTL3	M_VLDL_TG_pct	-0.412095	0.0844614	-0.577637	-0.246554	1.07e-06	2.49e-06
ANGPTL3	HDL_L	-0.454218	0.0936791	-0.637825	-0.27061	1.24e-06	2.85889e-06
ANGPTL3	L_LDL_CE_pct	-0.466506	0.0964565	-0.655558	-0.277455	1.32e-06	3.01541e-06
ANGPTL3	VLDL_CE	-0.669944	0.139836	-0.944018	-0.39587	1.66e-06	3.75764e-06
ANGPTL3	S_HDL_P	-0.427526	0.0897015	-0.603337	-0.251714	1.88e-06	4.2173e-06
ANGPTL3	M_LDL_TG	-0.643053	0.135462	-0.908553	-0.377553	2.06e-06	4.57982e-06
ANGPTL3	S_VLDL_C_pct	0.481634	0.102494	0.280751	0.682518	2.61e-06	5.75124e-06
ANGPTL3	LDL_TG	-0.661671	0.141173	-0.938365	-0.384976	2.77e-06	6.05026e-06
ANGPTL3	DHA	-0.387214	0.0851203	-0.554046	-0.220381	5.39e-06	1.16705e-05
ANGPTL3	XL_VLDL_C_pct	0.416198	0.0919434	0.235993	0.596404	5.99e-06	1.28578e-05
ANGPTL3	XS_VLDL_P	-0.645262	0.142749	-0.925044	-0.365479	6.18e-06	1.31523e-05
ANGPTL3	L_LDL_PL_pct	0.47874	0.106327	0.270344	0.687137	6.71e-06	1.41592e-05
ANGPTL3	M_VLDL_FC	-0.581864	0.129654	-0.83598	-0.327747	7.2e-06	1.50655e-05
ANGPTL3	S_VLDL_CE	-0.584005	0.132405	-0.843515	-0.324496	1.03e-05	2.13725e-05
ANGPTL3	L_LDL_TG	-0.623945	0.142768	-0.903765	-0.344124	1.24e-05	2.55123e-05
ANGPTL3	XL_VLDL_PL_pct	-0.44973	0.102948	-0.651505	-0.247956	1.25e-05	2.55123e-05
ANGPTL3	XS_VLDL_FC	-0.597203	0.138272	-0.868212	-0.326194	1.57e-05	3.17829e-05
ANGPTL3	S_VLDL_C	-0.564606	0.131488	-0.822318	-0.306895	1.76e-05	3.50592e-05
ANGPTL3	Total_FC	-0.52041	0.121178	-0.757914	-0.282905	1.75e-05	3.50592e-05
ANGPTL3	PUFA_pct	0.374809	0.0893407	0.199704	0.549913	2.73e-05	5.395e-05
ANGPTL3	Remnant_C	-0.565622	0.137921	-0.835942	-0.295302	4.11e-05	8.05819e-05
ANGPTL3	M_VLDL_FC_pct	0.360245	0.0886585	0.186478	0.534013	4.84e-05	9.41531e-05
ANGPTL3	XS_VLDL_C	-0.526506	0.130808	-0.782886	-0.270127	5.7e-05	0.000110023
ANGPTL3	S_VLDL_FC	-0.512907	0.127575	-0.762949	-0.262865	5.81e-05	0.000111284
ANGPTL3	Omega_3_pct	-0.343972	0.0860558	-0.512638	-0.175306	6.41e-05	0.000121839
ANGPTL3	XS_VLDL_CE	-0.490815	0.125788	-0.737355	-0.244274	9.54e-05	0.000179959
ANGPTL3	GlycA	-0.364163	0.0937108	-0.547833	-0.180493	0.000101897	0.00019077
ANGPTL3	XS_VLDL_TG_pct	-0.392488	0.101353	-0.591136	-0.193841	0.000107724	0.000200174
ANGPTL3	Total_C	-0.431701	0.111619	-0.65047	-0.212933	0.00010989	0.000202686
ANGPTL3	S_VLDL_CE_pct	0.411416	0.106424	0.20283	0.620003	0.000110712	0.000202701
ANGPTL3	XL_HDL_FC_pct	0.326618	0.0857688	0.158514	0.494722	0.000140025	0.000254498
ANGPTL3	M_HDL_C	-0.31165	0.0824241	-0.473198	-0.150102	0.000156164	0.000281774
ANGPTL3	L_HDL_PL_pct	-0.325791	0.086435	-0.4952	-0.156381	0.000163772	0.000293376
ANGPTL3	HDL_FC	-0.334262	0.0890851	-0.508866	-0.159659	0.000175309	0.0003118
ANGPTL3	XXL_VLDL_PL_pct	-0.411425	0.110504	-0.62801	-0.194841	0.000196742	0.000347438
ANGPTL3	Creatinine	-0.283911	0.0767855	-0.434407	-0.133414	0.000217776	0.000381875
ANGPTL3	IDL_C_pct	0.352657	0.0964622	0.163594	0.541719	0.000256276	0.000446243
ANGPTL3	Total_CE	-0.39289	0.107623	-0.603827	-0.181953	0.000261618	0.000452381
ANGPTL3	S_HDL_C	-0.325031	0.0895585	-0.500562	-0.1495	0.000284236	0.000488102
ANGPTL3	XS_VLDL_C_pct	0.362013	0.102484	0.161148	0.562879	0.000411832	0.000702371
ANGPTL3	IDL_TG_pct	-0.379458	0.108307	-0.591737	-0.16718	0.000459134	0.000777717
ANGPTL3	M_VLDL_C	-0.400592	0.116853	-0.629619	-0.171566	0.000607627	0.00102229
ANGPTL3	IDL_PL	-0.402027	0.118246	-0.633786	-0.170269	0.000674068	0.00112646
ANGPTL3	M_HDL_CE	-0.273791	0.0827435	-0.435965	-0.111616	0.000936604	0.00155476
ANGPTL3	non_HDL_C	-0.4237	0.128304	-0.675171	-0.172229	0.000958901	0.00158123
ANGPTL3	S_LDL_CE	-0.421502	0.130128	-0.676548	-0.166456	0.00119893	0.00196404
ANGPTL3	ApoB	-0.415559	0.129468	-0.669311	-0.161806	0.00132854	0.00216213
ANGPTL3	XS_VLDL_CE_pct	0.31179	0.0988913	0.117967	0.505614	0.00161682	0.00261421
ANGPTL3	S_LDL_P	-0.393168	0.124977	-0.638119	-0.148216	0.00165572	0.00265983
ANGPTL3	M_LDL_CE	-0.400022	0.129096	-0.653047	-0.146998	0.00194415	0.00310317
ANGPTL3	IDL_L	-0.36378	0.120587	-0.600126	-0.127435	0.00255497	0.00405215
ANGPTL3	LDL_CE	-0.354772	0.120341	-0.590635	-0.118908	0.00319773	0.00503947
ANGPTL3	LDL_P	-0.365526	0.124793	-0.610115	-0.120936	0.00339996	0.00532446
ANGPTL3	L_LDL_P	-0.343956	0.119091	-0.577371	-0.110542	0.00387485	0.00603024
ANGPTL3	XL_HDL_FC	0.236055	0.0834956	0.0724065	0.399703	0.00469638	0.00726334
ANGPTL3	IDL_CE	-0.31802	0.113216	-0.539919	-0.0961215	0.00496994	0.00763898
ANGPTL3	M_LDL_P	-0.364949	0.130822	-0.621356	-0.108542	0.00527645	0.00806035
ANGPTL3	L_LDL_CE	-0.312857	0.112665	-0.533676	-0.0920388	0.00548814	0.00833261
ANGPTL3	L_LDL_TG_pct	-0.314888	0.118519	-0.547181	-0.0825948	0.00788737	0.0119028
ANGPTL3	M_LDL_L	-0.331738	0.127045	-0.580743	-0.0827337	0.0090231	0.0135347
ANGPTL3	Sphingomyelins	-0.211196	0.08371	-0.375264	-0.0471274	0.0116375	0.0172947
ANGPTL3	XL_VLDL_TG_pct	-0.22718	0.090079	-0.403732	-0.0506283	0.0116687	0.0172947
ANGPTL3	LDL_L	-0.302151	0.120592	-0.538507	-0.0657954	0.0122255	0.0180127
ANGPTL3	IDL_P	-0.319324	0.128596	-0.571368	-0.0672798	0.0130226	0.0190743
ANGPTL3	M_LDL_C	-0.310597	0.125213	-0.55601	-0.0651829	0.0131184	0.0191023
ANGPTL3	L_LDL_L	-0.286681	0.115702	-0.513452	-0.0599102	0.0132209	0.0191395
ANGPTL3	M_LDL_TG_pct	-0.33491	0.136389	-0.602228	-0.0675927	0.0140669	0.0202465
ANGPTL3	M_VLDL_CE	-0.248956	0.101648	-0.448183	-0.0497289	0.0143179	0.0204894
ANGPTL3	IDL_C	-0.273983	0.113411	-0.496264	-0.0517013	0.015699	0.0223374
ANGPTL3	LDL_C	-0.277979	0.116951	-0.507199	-0.0487592	0.0174596	0.0247014
ANGPTL3	L_HDL_PL	-0.222949	0.095289	-0.409712	-0.0361863	0.0192984	0.0271486
ANGPTL3	L_LDL_C	-0.258097	0.110761	-0.475183	-0.04101	0.0197944	0.0276899
ANGPTL3	XL_HDL_PL_pct	-0.221351	0.0952212	-0.407981	-0.0347203	0.0200938	0.0279517
ANGPTL3	HDL_C	-0.184701	0.0800377	-0.341572	-0.0278297	0.0210174	0.0290741
ANGPTL3	S_HDL_FC_pct	0.20692	0.0909634	0.0286348	0.385205	0.0229204	0.0315314
ANGPTL3	S_HDL_CE	-0.202027	0.0898561	-0.378142	-0.0259123	0.0245545	0.0335938
ANGPTL3	S_LDL_L	-0.27279	0.123553	-0.514949	-0.0306299	0.0272532	0.0370822
ANGPTL3	S_LDL_C	-0.270568	0.123527	-0.512678	-0.0284591	0.0284988	0.0385663
ANGPTL3	M_LDL_PL	-0.275388	0.126438	-0.523203	-0.0275733	0.029403	0.0395748
ANGPTL3	L_VLDL_TG_pct	0.216948	0.101356	0.0182942	0.415601	0.0323177	0.043264
ANGPTL3	Albumin	0.186938	0.0891196	0.0122668	0.361609	0.0359398	0.0478556
ANGPTL3	DHA_pct	0.178227	0.0866001	0.00849356	0.34796	0.0395861	0.0524305
ANGPTL3	L_LDL_PL	-0.231281	0.117085	-0.460763	-0.00179976	0.0482301	0.0635412
ANGPTL3	LDL_PL	-0.227388	0.120506	-0.463575	0.008799	0.0591675	0.0775405
ANGPTL3	L_HDL_P	-0.165324	0.0878249	-0.337458	0.00680967	0.059778	0.0779305
ANGPTL3	L_HDL_L	-0.171084	0.0914256	-0.350275	0.00810675	0.0613044	0.0795042
ANGPTL3	M_VLDL_PL_pct	0.165517	0.0922628	-0.0153143	0.346349	0.0728167	0.0939448
ANGPTL3	S_LDL_C_pct	-0.192858	0.112121	-0.412611	0.0268944	0.0854153	0.109631
ANGPTL3	L_VLDL_CE_pct	0.153056	0.0891533	-0.0216816	0.327793	0.0860213	0.109843
ANGPTL3	HDL_CE	-0.136671	0.0804513	-0.294352	0.0210109	0.0893567	0.113519
ANGPTL3	HDL_size	-0.165872	0.0979351	-0.357821	0.0260773	0.0903237	0.114164
ANGPTL3	XL_HDL_C	0.136685	0.0808169	-0.0217132	0.295083	0.090781	0.114164
ANGPTL3	Clinical_LDL_C	-0.187385	0.116402	-0.415528	0.0407582	0.107439	0.134433
ANGPTL3	L_LDL_C_pct	0.153341	0.0967632	-0.0363113	0.342993	0.113033	0.140727
ANGPTL3	Glucose	-0.135408	0.0888828	-0.309615	0.0387991	0.127648	0.157348
ANGPTL3	Lactate	0.136777	0.0897382	-0.039107	0.31266	0.127465	0.157348
ANGPTL3	Leu	0.180216	0.118559	-0.0521548	0.412587	0.128497	0.157614
ANGPTL3	L_HDL_FC	-0.128601	0.0855659	-0.296307	0.0391052	0.132853	0.162159
ANGPTL3	Acetoacetate	-0.140009	0.0936822	-0.323622	0.0436052	0.135044	0.164029
ANGPTL3	S_LDL_FC	0.145732	0.102117	-0.054414	0.345878	0.153549	0.185601
ANGPTL3	XL_VLDL_FC_pct	0.123849	0.0886742	-0.0499489	0.297648	0.16251	0.195484
ANGPTL3	Tyr	0.144723	0.105916	-0.0628676	0.352314	0.171813	0.20568
ANGPTL3	XL_HDL_CE	0.105896	0.0802648	-0.0514196	0.263212	0.187056	0.222856
ANGPTL3	M_HDL_FC_pct	-0.103173	0.0793781	-0.258751	0.052405	0.19368	0.229649
ANGPTL3	IDL_PL_pct	-0.158942	0.123094	-0.400202	0.0823181	0.196627	0.232038
ANGPTL3	Val	0.132848	0.103475	-0.0699596	0.335656	0.199189	0.233953
ANGPTL3	XS_VLDL_PL_pct	-0.111047	0.0873588	-0.282267	0.0601729	0.203671	0.238094
ANGPTL3	Total_BCAA	0.145725	0.115448	-0.0805492	0.371999	0.206857	0.240689
ANGPTL3	IDL_FC	-0.141019	0.112787	-0.362077	0.0800385	0.211183	0.24458
ANGPTL3	bOHbutyrate	0.109976	0.0889463	-0.0643558	0.284307	0.216299	0.249345
ANGPTL3	SFA_pct	0.107813	0.0883845	-0.0654179	0.281043	0.222536	0.255352
ANGPTL3	L_VLDL_C_pct	0.101348	0.0917997	-0.0785758	0.281273	0.269586	0.307922
ANGPTL3	Gln	0.0979643	0.0955727	-0.0893548	0.285283	0.305352	0.346217
ANGPTL3	L_LDL_FC	-0.107567	0.105059	-0.313479	0.0983445	0.305895	0.346217
ANGPTL3	XXL_VLDL_TG_pct	0.0901526	0.0904578	-0.0871415	0.267447	0.318946	0.359356
ANGPTL3	His	0.0888152	0.0921236	-0.0917438	0.269374	0.335002	0.375211
ANGPTL3	L_HDL_FC_pct	0.0801254	0.0832875	-0.0831151	0.243366	0.336032	0.375211
ANGPTL3	LA_pct	0.0668753	0.0864	-0.102466	0.236216	0.438919	0.487906
ANGPTL3	Ile	0.11087	0.14581	-0.174912	0.396652	0.447031	0.494714
ANGPTL3	Ala	0.0827541	0.109318	-0.131506	0.297014	0.449048	0.494748
ANGPTL3	IDL_CE_pct	0.065129	0.087214	-0.105807	0.236065	0.455201	0.499317
ANGPTL3	XL_HDL_P	-0.0561371	0.0813757	-0.215631	0.103356	0.490288	0.535446
ANGPTL3	S_LDL_PL	-0.0750329	0.111419	-0.293409	0.143343	0.500672	0.544399
ANGPTL3	LDL_size	0.0578498	0.0873957	-0.113443	0.229142	0.508017	0.549983
ANGPTL3	XXL_VLDL_FC_pct	0.0579249	0.0893362	-0.117171	0.233021	0.516731	0.556996
ANGPTL3	XL_HDL_PL	-0.0529201	0.0836566	-0.216884	0.111044	0.527003	0.56562
ANGPTL3	LDL_FC	-0.0657141	0.10567	-0.272823	0.141395	0.53402	0.570691
ANGPTL3	Unsaturation	-0.0484052	0.0849979	-0.214998	0.118188	0.569026	0.605502
ANGPTL3	Acetate	0.0815272	0.144205	-0.201109	0.364164	0.571832	0.605898
ANGPTL3	Phe	0.0550602	0.111036	-0.162566	0.272686	0.61998	0.654132
ANGPTL3	XXL_VLDL_C_pct	0.0429601	0.0899198	-0.13328	0.2192	0.632821	0.664863
ANGPTL3	M_LDL_FC	-0.0471358	0.108927	-0.260629	0.166358	0.665213	0.695958
ANGPTL3	ApoB_by_ApoA1	-0.0469822	0.118095	-0.278444	0.184479	0.690752	0.719653
ANGPTL3	L_HDL_C	-0.0316713	0.0849147	-0.198101	0.134759	0.709165	0.735759
ANGPTL3	Acetone	0.0240528	0.089305	-0.150982	0.199087	0.787673	0.81382
ANGPTL3	Citrate	-0.0248735	0.124975	-0.269819	0.220072	0.842241	0.866603
ANGPTL3	XXL_VLDL_CE_pct	0.0172402	0.0951936	-0.169336	0.203816	0.856284	0.877427
ANGPTL3	L_VLDL_FC_pct	-0.0109444	0.106456	-0.219593	0.197705	0.918116	0.93693
ANGPTL3	M_LDL_C_pct	0.00631424	0.12932	-0.247149	0.259778	0.961058	0.976748
ANGPTL3	Gly	0.0035659	0.0952022	-0.183027	0.190159	0.970121	0.977977
ANGPTL3	XL_HDL_L	-0.00329344	0.0805129	-0.161096	0.154509	0.967371	0.977977
ANGPTL3	Pyruvate	0.00302855	0.104976	-0.202721	0.208778	0.976984	0.980924
ANGPTL3	L_HDL_CE	-0.000789967	0.085144	-0.167669	0.166089	0.992597	0.992597
