# Supplementary material for: Characterising metabolomic signatures of lipid-modifying therapies through drug target mendelian randomisation
Source: PLoS Biol. 2022 Feb 25;20(2):e3001547. doi: 10.1371/journal.pbio.3001547 (PMC8906647; doi:10.1371/journal.pbio.3001547)
Supplement: S12 Table — (XLSX) [file pbio.3001547.s012.xlsx]

## Sheet: Table S12 - ANGPTL4
S12 Table: Mendelian randomization estimates of the ANGPTL4 drug score on circulating metabolic traits
SE = standard error, LCI = lower confidence interval, UCI = upper confidence interval, P = p-value, FDR = false discovery rate
Target	Metabolite	Beta	SE	LCI	UCI	P	FDR
ANGPTL4	M_HDL_CE	0.920817	0.0670487	0.789404	1.05223	6.39e-43	1.59111e-40
ANGPTL4	IDL_C_pct	1.06248	0.0786823	0.908262	1.21669	1.49e-41	1.85505e-39
ANGPTL4	M_HDL_C	0.896994	0.0684274	0.762878	1.03111	2.94e-39	2.4402e-37
ANGPTL4	L_LDL_TG_pct	-0.829234	0.0644549	-0.955563	-0.702905	7.05e-38	4.38863e-36
ANGPTL4	IDL_TG_pct	-1.03223	0.080583	-1.19017	-0.874291	1.45e-37	7.221e-36
ANGPTL4	M_LDL_TG_pct	-0.774001	0.0605037	-0.892586	-0.655416	1.8e-37	7.47e-36
ANGPTL4	XS_VLDL_C_pct	1.06242	0.083646	0.898482	1.22637	5.8e-37	2.06314e-35
ANGPTL4	HDL_P	0.735856	0.0581965	0.621793	0.849919	1.2e-36	3.735e-35
ANGPTL4	IDL_CE_pct	0.949929	0.0755929	0.801769	1.09809	3.23e-36	8.93633e-35
ANGPTL4	XS_VLDL_PL_pct	-0.828251	0.0664819	-0.958553	-0.697949	1.26e-35	3.1374e-34
ANGPTL4	XS_VLDL_CE_pct	1.08306	0.0883337	0.909927	1.25619	1.47e-34	3.32755e-33
ANGPTL4	XS_VLDL_TG_pct	-1.0194	0.0842415	-1.18451	-0.854286	1.04e-33	2.158e-32
ANGPTL4	HDL_CE	1.00912	0.0851053	0.84232	1.17593	1.97e-32	3.77331e-31
ANGPTL4	Total_P	0.682519	0.0583253	0.568203	0.796834	1.25e-31	2.22321e-30
ANGPTL4	S_VLDL_C_pct	0.788276	0.0674707	0.656036	0.920516	1.55e-31	2.573e-30
ANGPTL4	L_LDL_FC_pct	1.1109	0.0959682	0.922802	1.29899	5.47e-31	8.51269e-30
ANGPTL4	S_VLDL_TG_pct	-0.882116	0.0768307	-1.0327	-0.73153	1.64e-30	2.40212e-29
ANGPTL4	IDL_PL_pct	-0.711209	0.0620949	-0.832913	-0.589505	2.26e-30	3.12633e-29
ANGPTL4	HDL_C	0.972968	0.0858261	0.804752	1.14118	8.65e-30	1.13361e-28
ANGPTL4	S_VLDL_FC_pct	1.04961	0.0953701	0.862692	1.23654	3.59e-28	4.46955e-27
ANGPTL4	TG_by_PG	-1.18098	0.109383	-1.39537	-0.966594	3.57e-27	4.233e-26
ANGPTL4	M_HDL_PL_pct	-0.937164	0.0879752	-1.10959	-0.764735	1.7e-26	1.92409e-25
ANGPTL4	S_VLDL_PL_pct	1.04513	0.0982879	0.852492	1.23777	2.08e-26	2.25183e-25
ANGPTL4	M_VLDL_FC_pct	0.751408	0.0708735	0.612498	0.890317	2.91e-26	3.01912e-25
ANGPTL4	M_HDL_FC	0.78062	0.0736785	0.636213	0.925027	3.15e-26	3.1374e-25
ANGPTL4	S_HDL_TG_pct	-1.2873	0.12235	-1.5271	-1.0475	6.88e-26	6.58892e-25
ANGPTL4	M_HDL_P	0.742732	0.0713629	0.602864	0.882601	2.28e-25	2.10267e-24
ANGPTL4	IDL_FC_pct	0.655936	0.0638098	0.530871	0.781001	8.71e-25	7.74568e-24
ANGPTL4	Sphingomyelins	0.593859	0.0578001	0.480573	0.707145	9.19e-25	7.89072e-24
ANGPTL4	M_VLDL_TG_pct	-0.855803	0.0833421	-1.01915	-0.692456	9.77e-25	8.1091e-24
ANGPTL4	M_VLDL_PL_pct	0.617452	0.0604595	0.498954	0.735951	1.74e-24	1.39761e-23
ANGPTL4	M_VLDL_C_pct	0.908153	0.0898542	0.732042	1.08426	5.15e-24	4.00734e-23
ANGPTL4	ApoA1	0.727433	0.0730003	0.584355	0.870511	2.17e-23	1.58921e-22
ANGPTL4	M_HDL_L	0.692442	0.0694854	0.556253	0.82863	2.16e-23	1.58921e-22
ANGPTL4	M_VLDL_CE_pct	0.953034	0.0958195	0.765231	1.14084	2.62e-23	1.86394e-22
ANGPTL4	M_LDL_TG	-0.752798	0.0762016	-0.90215	-0.603446	5.13e-23	3.54825e-22
ANGPTL4	M_HDL_C_pct	1.18327	0.120633	0.946831	1.41971	1.03e-22	6.93162e-22
ANGPTL4	S_VLDL_TG	-1.11668	0.114123	-1.34036	-0.893006	1.31e-22	8.58395e-22
ANGPTL4	S_LDL_TG_pct	-1.01889	0.104603	-1.2239	-0.813867	2.03e-22	1.29608e-21
ANGPTL4	XL_VLDL_C_pct	0.722666	0.0742358	0.577167	0.868166	2.14e-22	1.33215e-21
ANGPTL4	HDL_L	0.78417	0.0807979	0.625809	0.942531	2.86e-22	1.73693e-21
ANGPTL4	LDL_TG	-0.683016	0.0715134	-0.82318	-0.542852	1.29e-21	7.64786e-21
ANGPTL4	M_HDL_FC_pct	0.876637	0.0921432	0.69604	1.05723	1.84e-21	1.06549e-20
ANGPTL4	S_LDL_TG	-0.923481	0.0972635	-1.11411	-0.732848	2.21e-21	1.25066e-20
ANGPTL4	HDL_FC	0.810971	0.0862377	0.641948	0.979994	5.26e-21	2.91053e-20
ANGPTL4	XL_VLDL_CE_pct	0.764536	0.0813808	0.605032	0.924039	5.75e-21	3.1125e-20
ANGPTL4	M_HDL_TG_pct	-1.27174	0.136575	-1.53942	-1.00406	1.26e-20	6.67532e-20
ANGPTL4	L_HDL_CE	0.947865	0.101992	0.747964	1.14777	1.49e-20	7.72937e-20
ANGPTL4	M_VLDL_TG	-0.932489	0.100561	-1.12959	-0.735393	1.81e-20	9.19776e-20
ANGPTL4	L_LDL_TG	-0.590043	0.0638571	-0.7152	-0.464885	2.46e-20	1.22508e-19
ANGPTL4	L_HDL_TG_pct	-1.27495	0.138839	-1.54707	-1.00283	4.19e-20	2.04571e-19
ANGPTL4	XS_VLDL_FC_pct	0.570328	0.0622349	0.44835	0.692306	5e-20	2.39423e-19
ANGPTL4	Omega_6_pct	0.792876	0.0867044	0.622938	0.962813	5.99e-20	2.81417e-19
ANGPTL4	L_HDL_C	0.928968	0.102014	0.729025	1.12891	8.52e-20	3.92867e-19
ANGPTL4	L_LDL_C_pct	0.695635	0.0764285	0.545837	0.845432	8.89e-20	4.02475e-19
ANGPTL4	XS_VLDL_TG	-0.985871	0.108438	-1.1984	-0.773337	9.76e-20	4.33971e-19
ANGPTL4	L_VLDL_PL	-0.998852	0.110391	-1.21521	-0.78249	1.45e-19	6.33421e-19
ANGPTL4	HDL_PL	0.718842	0.0794969	0.563031	0.874654	1.53e-19	6.45712e-19
ANGPTL4	M_HDL_CE_pct	1.13354	0.125359	0.887837	1.37923	1.53e-19	6.45712e-19
ANGPTL4	L_HDL_CE_pct	0.997184	0.110421	0.780763	1.2136	1.7e-19	7.055e-19
ANGPTL4	L_VLDL_TG	-0.914774	0.10195	-1.11459	-0.714956	2.89e-19	1.17969e-18
ANGPTL4	VLDL_TG	-0.984559	0.10989	-1.19994	-0.76918	3.26e-19	1.30926e-18
ANGPTL4	L_VLDL_P	-0.984506	0.110268	-1.20063	-0.768385	4.33e-19	1.71138e-18
ANGPTL4	L_VLDL_L	-0.955673	0.107501	-1.16637	-0.744975	6.12e-19	2.38106e-18
ANGPTL4	Total_TG	-0.988597	0.111665	-1.20746	-0.769737	8.5e-19	3.25615e-18
ANGPTL4	L_HDL_PL	0.838585	0.0951981	0.652	1.02517	1.26e-18	4.75364e-18
ANGPTL4	XL_HDL_CE_pct	0.768105	0.0872397	0.597119	0.939092	1.31e-18	4.86851e-18
ANGPTL4	L_HDL_C_pct	0.999405	0.113601	0.77675	1.22206	1.4e-18	5.12647e-18
ANGPTL4	ApoB_by_ApoA1	-0.534397	0.0609861	-0.653928	-0.414867	1.91e-18	6.89261e-18
ANGPTL4	M_LDL_FC_pct	1.10877	0.126571	0.860698	1.35685	1.95e-18	6.93643e-18
ANGPTL4	L_VLDL_FC	-0.962808	0.110091	-1.17858	-0.747033	2.22e-18	7.78563e-18
ANGPTL4	XL_VLDL_P	-0.991809	0.113644	-1.21455	-0.769072	2.61e-18	9.02625e-18
ANGPTL4	S_VLDL_P	-0.896511	0.103137	-1.09866	-0.694366	3.55e-18	1.21089e-17
ANGPTL4	LA_pct	0.51843	0.0597194	0.401382	0.635478	3.92e-18	1.31903e-17
ANGPTL4	XL_HDL_TG_pct	-1.11346	0.128604	-1.36552	-0.861398	4.8e-18	1.5936e-17
ANGPTL4	L_HDL_L	0.855323	0.0989503	0.661384	1.04926	5.43e-18	1.77904e-17
ANGPTL4	VLDL_size	-0.956505	0.110969	-1.174	-0.739009	6.72e-18	2.14523e-17
ANGPTL4	XL_VLDL_TG	-0.957931	0.111127	-1.17574	-0.740127	6.69e-18	2.14523e-17
ANGPTL4	IDL_TG	-0.715726	0.0834037	-0.879194	-0.552258	9.37e-18	2.95333e-17
ANGPTL4	M_HDL_PL	0.608448	0.0710131	0.469265	0.747631	1.05e-17	3.26812e-17
ANGPTL4	XL_VLDL_L	-0.967448	0.113106	-1.18913	-0.745764	1.19e-17	3.65815e-17
ANGPTL4	L_HDL_FC	0.851561	0.100099	0.655371	1.04775	1.78e-17	5.40512e-17
ANGPTL4	S_LDL_FC_pct	1.00239	0.118366	0.770396	1.23438	2.48e-17	7.44e-17
ANGPTL4	XL_VLDL_TG_pct	-0.507879	0.0600104	-0.625497	-0.39026	2.6e-17	7.70714e-17
ANGPTL4	L_VLDL_C	-0.917026	0.108671	-1.13002	-0.704034	3.21e-17	9.40341e-17
ANGPTL4	XL_VLDL_PL	-0.96794	0.114792	-1.19293	-0.742952	3.39e-17	9.81523e-17
ANGPTL4	S_VLDL_L	-0.842556	0.100161	-1.03887	-0.646244	4.03e-17	1.15341e-16
ANGPTL4	IDL_CE	0.500996	0.0596564	0.384072	0.617921	4.54e-17	1.28461e-16
ANGPTL4	S_HDL_TG	-1.06207	0.126766	-1.31052	-0.813608	5.38e-17	1.50519e-16
ANGPTL4	XL_VLDL_C	-0.904736	0.108093	-1.11659	-0.692878	5.76e-17	1.5936e-16
ANGPTL4	IDL_C	0.49878	0.0596748	0.381819	0.61574	6.36e-17	1.74026e-16
ANGPTL4	XL_VLDL_FC	-0.959264	0.114809	-1.18429	-0.734243	6.53e-17	1.76736e-16
ANGPTL4	XL_VLDL_CE	-0.825516	0.0989014	-1.01936	-0.631673	7.01e-17	1.87687e-16
ANGPTL4	L_HDL_P	0.836194	0.100549	0.639122	1.03327	9.07e-17	2.40259e-16
ANGPTL4	VLDL_L	-0.87905	0.106726	-1.08823	-0.669872	1.77e-16	4.63926e-16
ANGPTL4	S_VLDL_CE_pct	0.493472	0.060981	0.373951	0.612993	5.86e-16	1.51994e-15
ANGPTL4	IDL_FC	0.483673	0.0598216	0.366424	0.600921	6.2e-16	1.59155e-15
ANGPTL4	L_VLDL_CE	-0.846687	0.104895	-1.05228	-0.641097	6.93e-16	1.76079e-15
ANGPTL4	L_VLDL_CE_pct	0.478284	0.0593133	0.362032	0.594536	7.4e-16	1.86121e-15
ANGPTL4	S_HDL_CE	0.499857	0.0621376	0.378069	0.621644	8.67e-16	2.15883e-15
ANGPTL4	XXL_VLDL_PL	-0.96856	0.122165	-1.208	-0.729122	2.22e-15	5.47307e-15
ANGPTL4	VLDL_PL	-0.811	0.102403	-1.01171	-0.610294	2.38e-15	5.81e-15
ANGPTL4	XXL_VLDL_CE	-0.936621	0.118358	-1.1686	-0.704644	2.5e-15	6.04369e-15
ANGPTL4	M_VLDL_L	-0.66274	0.0838376	-0.827059	-0.498422	2.68e-15	6.41654e-15
ANGPTL4	XL_HDL_CE	0.802862	0.101686	0.603561	1.00216	2.89e-15	6.85343e-15
ANGPTL4	XXL_VLDL_P	-0.934035	0.118415	-1.16612	-0.701945	3.08e-15	7.23509e-15
ANGPTL4	XL_HDL_C	0.775323	0.0994738	0.580358	0.970288	6.48e-15	1.50796e-14
ANGPTL4	MUFA_pct	-0.959387	0.124183	-1.20278	-0.715992	1.11e-14	2.55917e-14
ANGPTL4	XXL_VLDL_PL_pct	-0.747803	0.0970817	-0.938079	-0.557526	1.33e-14	3.03826e-14
ANGPTL4	XXL_VLDL_L	-0.867518	0.112801	-1.0886	-0.646432	1.46e-14	3.30491e-14
ANGPTL4	XXL_VLDL_C	-0.949796	0.123969	-1.19277	-0.706821	1.84e-14	4.12757e-14
ANGPTL4	PUFA_by_MUFA	0.877356	0.114979	0.652	1.10271	2.34e-14	5.20232e-14
ANGPTL4	XXL_VLDL_TG	-0.793339	0.105292	-0.999707	-0.586971	4.9e-14	1.07973e-13
ANGPTL4	XXL_VLDL_FC	-0.956844	0.127299	-1.20635	-0.707342	5.63e-14	1.22971e-13
ANGPTL4	L_VLDL_PL_pct	-0.887464	0.118673	-1.12006	-0.654869	7.53e-14	1.63041e-13
ANGPTL4	VLDL_P	-0.707601	0.0947487	-0.893305	-0.521897	8.13e-14	1.74515e-13
ANGPTL4	XL_VLDL_FC_pct	0.447252	0.0600736	0.32951	0.564994	9.69e-14	2.06223e-13
ANGPTL4	L_LDL_FC	0.450172	0.0606744	0.331252	0.569091	1.18e-13	2.49e-13
ANGPTL4	VLDL_FC	-0.716393	0.096909	-0.906331	-0.526454	1.44e-13	3.01311e-13
ANGPTL4	Total_CE	0.43891	0.0596864	0.321926	0.555893	1.93e-13	4.00475e-13
ANGPTL4	XL_HDL_FC	0.63947	0.0870175	0.468919	0.810021	2e-13	4.1157e-13
ANGPTL4	S_HDL_C	0.449149	0.061933	0.327763	0.570536	4.1e-13	8.36803e-13
ANGPTL4	S_VLDL_PL	-0.566505	0.078198	-0.719771	-0.41324	4.34e-13	8.78585e-13
ANGPTL4	XL_HDL_TG	-0.709452	0.0988451	-0.903185	-0.515719	7.1e-13	1.42573e-12
ANGPTL4	PUFA_pct	0.683723	0.0958031	0.495953	0.871494	9.56e-13	1.90435e-12
ANGPTL4	HDL_size	0.725116	0.101975	0.525248	0.924983	1.15e-12	2.27262e-12
ANGPTL4	XL_HDL_L	0.676094	0.095768	0.488392	0.863796	1.67e-12	3.27425e-12
ANGPTL4	MUFA	-0.678127	0.0967397	-0.867733	-0.488521	2.39e-12	4.6493e-12
ANGPTL4	M_VLDL_P	-0.530633	0.0771508	-0.681846	-0.37942	6.08e-12	1.17358e-11
ANGPTL4	XL_HDL_PL	0.64882	0.0944792	0.463645	0.833996	6.54e-12	1.25266e-11
ANGPTL4	S_HDL_CE_pct	0.792845	0.115922	0.565642	1.02005	7.95e-12	1.51111e-11
ANGPTL4	S_HDL_C_pct	0.860135	0.126127	0.612931	1.10734	9.13e-12	1.72225e-11
ANGPTL4	M_VLDL_PL	-0.497835	0.0734988	-0.64189	-0.35378	1.26e-11	2.35895e-11
ANGPTL4	S_VLDL_CE	-0.600237	0.0895262	-0.775705	-0.424769	2.02e-11	3.75358e-11
ANGPTL4	Omega_6_by_Omega_3	0.391692	0.059619	0.274841	0.508543	5.03e-11	9.27756e-11
ANGPTL4	XL_HDL_P	0.599008	0.0923056	0.418092	0.779924	8.62e-11	1.57822e-10
ANGPTL4	LDL_FC	0.392053	0.0611133	0.272273	0.511832	1.41e-10	2.5627e-10
ANGPTL4	VLDL_C	-0.565995	0.0886875	-0.73982	-0.392171	1.75e-10	3.15761e-10
ANGPTL4	Unsaturation	0.554441	0.0869882	0.383947	0.724934	1.84e-10	3.29612e-10
ANGPTL4	HDL_TG	-0.917013	0.144736	-1.20069	-0.633336	2.36e-10	4.19743e-10
ANGPTL4	S_VLDL_C	-0.506888	0.0801535	-0.663986	-0.34979	2.55e-10	4.50319e-10
ANGPTL4	GlycA	-0.436626	0.0690914	-0.572043	-0.30121	2.62e-10	4.59423e-10
ANGPTL4	L_HDL_PL_pct	-0.472293	0.0748962	-0.619087	-0.325499	2.86e-10	4.98e-10
ANGPTL4	M_LDL_CE_pct	-0.752495	0.119508	-0.986726	-0.518264	3.04e-10	5.25667e-10
ANGPTL4	IDL_L	0.374262	0.0597455	0.257163	0.491361	3.75e-10	6.43966e-10
ANGPTL4	L_HDL_FC_pct	0.576591	0.0929943	0.394326	0.758857	5.64e-10	9.6189e-10
ANGPTL4	XL_HDL_FC_pct	-0.591513	0.0964459	-0.780544	-0.402483	8.62e-10	1.46012e-09
ANGPTL4	Total_C	0.365763	0.0598923	0.248376	0.48315	1.02e-09	1.71608e-09
ANGPTL4	M_LDL_PL_pct	0.620874	0.107532	0.410115	0.831632	7.75e-09	1.29513e-08
ANGPTL4	Omega_3	-0.341816	0.0593834	-0.458205	-0.225427	8.61e-09	1.42926e-08
ANGPTL4	M_HDL_TG	-0.849868	0.149054	-1.14201	-0.557727	1.19e-08	1.96232e-08
ANGPTL4	M_VLDL_FC	-0.372111	0.0653091	-0.500115	-0.244108	1.21e-08	1.98217e-08
ANGPTL4	XL_VLDL_PL_pct	-0.397095	0.0720404	-0.538292	-0.255899	3.55e-08	5.77745e-08
ANGPTL4	M_LDL_C_pct	0.340603	0.0620087	0.219068	0.462138	3.96e-08	6.40286e-08
ANGPTL4	Total_FA	-0.398955	0.0743846	-0.544746	-0.253164	8.17e-08	1.31247e-07
ANGPTL4	VLDL_CE	-0.437619	0.0819778	-0.598292	-0.276945	9.38e-08	1.49719e-07
ANGPTL4	S_VLDL_FC	-0.32977	0.0618489	-0.450991	-0.208548	9.72e-08	1.54158e-07
ANGPTL4	S_LDL_FC	0.322107	0.061561	0.20145	0.442765	1.67e-07	2.63184e-07
ANGPTL4	XS_VLDL_PL	-0.437811	0.0861826	-0.606726	-0.268897	3.77e-07	5.90396e-07
ANGPTL4	LDL_size	0.624943	0.123143	0.383588	0.866299	3.88e-07	6.03825e-07
ANGPTL4	S_HDL_P	0.307929	0.062038	0.186337	0.429522	6.92e-07	1.07024e-06
ANGPTL4	SFA	-0.357924	0.0721624	-0.49936	-0.216489	7.05e-07	1.07696e-06
ANGPTL4	XL_HDL_PL_pct	0.473419	0.0954242	0.286392	0.660447	7.01e-07	1.07696e-06
ANGPTL4	Cholines	0.347387	0.0703263	0.20955	0.485224	7.83e-07	1.18882e-06
ANGPTL4	L_LDL_PL_pct	0.303738	0.0618564	0.182501	0.424974	9.09e-07	1.37176e-06
ANGPTL4	S_LDL_C_pct	0.300126	0.0621573	0.1783	0.421952	1.38e-06	2.07e-06
ANGPTL4	S_LDL_P	-0.297902	0.0618699	-0.419165	-0.17664	1.47e-06	2.1918e-06
ANGPTL4	IDL_PL	0.279579	0.0596262	0.162714	0.396445	2.75e-06	4.07589e-06
ANGPTL4	L_VLDL_C_pct	0.278866	0.0605493	0.160191	0.39754	4.11e-06	6.05556e-06
ANGPTL4	S_LDL_CE_pct	-0.603995	0.136976	-0.872463	-0.335527	1.04e-05	1.52329e-05
ANGPTL4	S_LDL_PL_pct	0.594028	0.135834	0.327798	0.860258	1.22e-05	1.77649e-05
ANGPTL4	L_LDL_C	0.258785	0.0611158	0.139001	0.37857	2.29e-05	3.31517e-05
ANGPTL4	L_LDL_PL	0.259201	0.0613522	0.138953	0.379449	2.39e-05	3.42017e-05
ANGPTL4	M_LDL_FC	0.260719	0.0617053	0.139778	0.381659	2.39e-05	3.42017e-05
ANGPTL4	Total_PL	0.265238	0.0628187	0.142116	0.388361	2.42e-05	3.44331e-05
ANGPTL4	Clinical_LDL_C	0.254087	0.0614485	0.133651	0.374524	3.55e-05	5.02244e-05
ANGPTL4	XS_VLDL_L	-0.342374	0.0877795	-0.514419	-0.170329	9.6e-05	0.000135051
ANGPTL4	S_HDL_FC	0.236353	0.060715	0.117353	0.355352	9.91e-05	0.000138629
ANGPTL4	XS_VLDL_P	-0.316199	0.0815437	-0.476022	-0.156377	0.000105463	0.000146706
ANGPTL4	Val	-0.228087	0.0602701	-0.346214	-0.109959	0.000154076	0.000213138
ANGPTL4	M_LDL_P	-0.246011	0.0655657	-0.374518	-0.117505	0.000175332	0.000241203
ANGPTL4	L_HDL_TG	-0.500064	0.135237	-0.765123	-0.235004	0.000217575	0.000297671
ANGPTL4	S_HDL_FC_pct	0.267201	0.0723525	0.125393	0.40901	0.00022158	0.000301494
ANGPTL4	Phosphatidylc	0.295901	0.0820939	0.135	0.456802	0.000312853	0.000423372
ANGPTL4	L_VLDL_FC_pct	-0.294513	0.0842749	-0.459689	-0.129337	0.000474648	0.000638851
ANGPTL4	IDL_P	0.212849	0.0611614	0.0929746	0.332723	0.000501199	0.00067096
ANGPTL4	DHA_pct	0.313321	0.0905356	0.135875	0.490768	0.000538664	0.000715809
ANGPTL4	L_LDL_L	0.211764	0.0612058	0.0918025	0.331725	0.00054045	0.000715809
ANGPTL4	M_LDL_CE	-0.20727	0.0619405	-0.328671	-0.085869	0.000819043	0.00107906
ANGPTL4	Total_BCAA	-0.199191	0.0599789	-0.316747	-0.0816342	0.00089691	0.00117542
ANGPTL4	Phosphoglyc	0.249196	0.0761536	0.0999372	0.398454	0.00106686	0.00139083
ANGPTL4	L_LDL_CE_pct	-0.201037	0.0620736	-0.322699	-0.0793754	0.00120078	0.00155726
ANGPTL4	Creatinine	-0.184753	0.0581339	-0.298693	-0.0708125	0.00148265	0.00191285
ANGPTL4	XS_VLDL_FC	-0.241172	0.0769791	-0.392048	-0.0902956	0.00173057	0.0022212
ANGPTL4	S_LDL_CE	-0.193153	0.0618815	-0.314439	-0.0718677	0.00180031	0.00229885
ANGPTL4	Phe	-0.193039	0.061984	-0.314526	-0.0715526	0.0018436	0.00234212
ANGPTL4	Omega_3_pct	-0.18192	0.059493	-0.298524	-0.0653161	0.00222938	0.00281784
ANGPTL4	L_LDL_CE	0.183817	0.061266	0.0637374	0.303896	0.00269712	0.00339183
ANGPTL4	Total_FC	0.175909	0.0604313	0.0574656	0.294352	0.00360403	0.00450956
ANGPTL4	Ile	-0.176802	0.0608496	-0.296065	-0.0575391	0.00366597	0.00456413
ANGPTL4	L_VLDL_TG_pct	0.245776	0.0862585	0.0767129	0.41484	0.00438154	0.00542788
ANGPTL4	Acetone	0.210816	0.0810432	0.0519741	0.369657	0.00928771	0.0114487
ANGPTL4	M_VLDL_CE	0.149506	0.0612903	0.0293792	0.269633	0.0147154	0.0180499
ANGPTL4	XXL_VLDL_FC_pct	0.176074	0.0740485	0.0309415	0.321206	0.0174154	0.0212571
ANGPTL4	Leu	-0.141038	0.0594629	-0.257583	-0.0244926	0.0176987	0.0214975
ANGPTL4	LDL_PL	0.145149	0.0616464	0.0243242	0.265974	0.0185456	0.0224168
ANGPTL4	S_HDL_L	0.141929	0.0617501	0.0209006	0.262957	0.0215371	0.0259069
ANGPTL4	LDL_C	0.140595	0.061551	0.0199572	0.261233	0.0223596	0.0267671
ANGPTL4	S_HDL_PL	0.145223	0.0642908	0.0192156	0.271231	0.0238927	0.0284655
ANGPTL4	ApoB	-0.132039	0.0617347	-0.253037	-0.0110411	0.0324509	0.0384775
ANGPTL4	LDL_P	-0.130903	0.0617723	-0.251974	-0.00983128	0.0340805	0.0402183
ANGPTL4	Glucose	-0.138625	0.0712846	-0.27834	0.0010901	0.0518145	0.0606456
ANGPTL4	XXL_VLDL_TG_pct	0.170739	0.0878222	-0.00138895	0.342868	0.0518775	0.0606456
ANGPTL4	XS_VLDL_CE	0.145905	0.0764429	-0.00392048	0.29573	0.0563037	0.0655122
ANGPTL4	Tyr	-0.116464	0.0613885	-0.236783	0.00385542	0.0578068	0.0669483
ANGPTL4	M_LDL_L	-0.116275	0.0619179	-0.237632	0.00508167	0.0603958	0.069623
ANGPTL4	S_LDL_L	-0.0943932	0.0617581	-0.215437	0.0266505	0.126405	0.145045
ANGPTL4	Ala	-0.127282	0.0843352	-0.292576	0.0380119	0.131237	0.1499
ANGPTL4	XXL_VLDL_C_pct	0.106967	0.0716488	-0.0334621	0.247396	0.135454	0.154009
ANGPTL4	LDL_L	0.0909307	0.0616024	-0.0298078	0.211669	0.13992	0.158363
ANGPTL4	DHA	0.0903553	0.0632608	-0.0336336	0.214344	0.153206	0.172617
ANGPTL4	M_LDL_C	-0.08185	0.0619568	-0.203283	0.0395831	0.186474	0.209154
ANGPTL4	M_VLDL_C	-0.0774625	0.0616987	-0.19839	0.0434647	0.209298	0.233701
ANGPTL4	PUFA	-0.0731889	0.0601257	-0.191033	0.0446554	0.223504	0.248448
ANGPTL4	Albumin	0.0953936	0.0789161	-0.0592792	0.250066	0.226741	0.249816
ANGPTL4	XL_HDL_C_pct	0.119192	0.0985966	-0.0740541	0.312438	0.226708	0.249816
ANGPTL4	Remnant_C	-0.0659168	0.0614514	-0.186359	0.0545258	0.283421	0.31089
ANGPTL4	Citrate	0.0728677	0.0717314	-0.0677233	0.213459	0.309705	0.338231
ANGPTL4	bOHbutyrate	0.0567224	0.0623043	-0.0653918	0.178837	0.362607	0.394275
ANGPTL4	Acetoacetate	0.0563158	0.064026	-0.0691729	0.181805	0.379088	0.410404
ANGPTL4	LA	-0.0560517	0.0642203	-0.181921	0.0698177	0.38277	0.412597
ANGPTL4	S_LDL_C	-0.0504097	0.0618665	-0.171666	0.0708464	0.415179	0.445601
ANGPTL4	S_LDL_PL	0.0495518	0.0615024	-0.0709907	0.170094	0.420422	0.449293
ANGPTL4	M_LDL_PL	-0.0462407	0.0618949	-0.167552	0.0750711	0.455013	0.484181
ANGPTL4	His	-0.0714631	0.0966603	-0.260914	0.117987	0.459711	0.487098
ANGPTL4	LDL_CE	0.0428085	0.0616677	-0.0780581	0.163675	0.487569	0.514427
ANGPTL4	non_HDL_C	0.041334	0.0614999	-0.0792036	0.161872	0.501521	0.526914
ANGPTL4	L_LDL_P	-0.0391708	0.0615945	-0.159894	0.0815521	0.524811	0.549067
ANGPTL4	SFA_pct	-0.0381106	0.0610827	-0.15783	0.0816094	0.532682	0.552658
ANGPTL4	Total_L	-0.0381511	0.0608446	-0.157404	0.0811022	0.530643	0.552658
ANGPTL4	S_HDL_PL_pct	0.0623899	0.101921	-0.137371	0.262151	0.540444	0.558384
ANGPTL4	Lactate	-0.0326428	0.0620466	-0.154252	0.0889664	0.598818	0.61614
ANGPTL4	Gly	0.0278694	0.0584715	-0.0867326	0.142471	0.633624	0.649269
ANGPTL4	XS_VLDL_C	0.0334102	0.0757553	-0.115067	0.181888	0.659193	0.672701
ANGPTL4	XXL_VLDL_CE_pct	0.0270752	0.0646719	-0.0996793	0.15383	0.675468	0.686496
ANGPTL4	Omega_6	0.0181424	0.0604546	-0.100346	0.136631	0.764101	0.773419
ANGPTL4	Gln	0.0174484	0.0619596	-0.10399	0.138887	0.778244	0.784545
ANGPTL4	Acetate	0.0154734	0.0623494	-0.106729	0.137676	0.804002	0.807244
ANGPTL4	Pyruvate	-0.00573179	0.0620999	-0.127445	0.115982	0.92646	0.92646
