# Supplementary material for: Characterising metabolomic signatures of lipid-modifying therapies through drug target mendelian randomisation
Source: PLoS Biol. 2022 Feb 25;20(2):e3001547. doi: 10.1371/journal.pbio.3001547 (PMC8906647; doi:10.1371/journal.pbio.3001547)
Supplement: S13 Table — (XLSX) [file pbio.3001547.s013.xlsx]

## Sheet: Table S13 - APOC3
S13 Table: Mendelian randomization estimates of the APOC3 drug score on circulating metabolic traits
SE = standard error, LCI = lower confidence interval, UCI = upper confidence interval, P = p-value, FDR = false discovery rate
Target	Metabolite	Beta	SE	LCI	UCI	P	FDR
APOC3	M_HDL_TG_pct	-0.857994	0.0224569	-0.902009	-0.81398	0	0
APOC3	S_HDL_TG_pct	-0.872172	0.0222642	-0.915809	-0.828535	0	0
APOC3	M_LDL_FC_pct	0.840147	0.0223947	0.796254	0.88404	5.16e-308	4.2828e-306
APOC3	S_LDL_FC_pct	0.840441	0.0227811	0.795791	0.885092	6.2e-298	3.8595e-296
APOC3	XXL_VLDL_C	-0.831797	0.0226255	-0.876142	-0.787452	7.04e-296	3.50592e-294
APOC3	Total_TG	-0.832907	0.0226608	-0.877322	-0.788493	9.52e-296	3.9508e-294
APOC3	S_VLDL_TG	-0.904219	0.0246091	-0.952452	-0.855986	1.49e-295	5.30014e-294
APOC3	XXL_VLDL_FC	-0.825081	0.0226026	-0.869381	-0.780781	9.65e-292	3.00356e-290
APOC3	VLDL_TG	-0.822636	0.0225697	-0.866872	-0.7784	7.23e-291	2.0003e-289
APOC3	L_VLDL_PL	-0.824939	0.0226458	-0.869324	-0.780555	1.54e-290	3.8346e-289
APOC3	XXL_VLDL_CE	-0.825333	0.0226781	-0.869781	-0.780884	5.43e-290	1.22915e-288
APOC3	XXL_VLDL_PL	-0.819171	0.0225172	-0.863303	-0.775038	8.87e-290	1.84053e-288
APOC3	L_LDL_FC_pct	0.80772	0.0222993	0.764014	0.851426	2.77e-287	5.30562e-286
APOC3	XL_VLDL_P	-0.814627	0.0225493	-0.858823	-0.770431	8.72e-286	1.55091e-284
APOC3	L_VLDL_P	-0.815824	0.022653	-0.860223	-0.771425	5.06e-284	8.3996e-283
APOC3	M_VLDL_TG	-0.816298	0.0227887	-0.860963	-0.771633	5.35e-281	8.32594e-280
APOC3	XL_VLDL_L	-0.803984	0.0225859	-0.848252	-0.759717	1.57e-277	2.29959e-276
APOC3	XS_VLDL_TG	-0.814087	0.0228778	-0.858927	-0.769247	2.47e-277	3.41683e-276
APOC3	TG_by_PG	-0.809787	0.0227768	-0.854429	-0.765146	7.42e-277	9.72411e-276
APOC3	XL_VLDL_TG	-0.796899	0.0224473	-0.840895	-0.752903	4.77e-276	5.93865e-275
APOC3	XL_VLDL_PL	-0.80336	0.0226473	-0.847748	-0.758972	1.3e-275	1.54143e-274
APOC3	L_VLDL_FC	-0.803624	0.0226988	-0.848113	-0.759136	1.49e-274	1.68641e-273
APOC3	XL_VLDL_FC	-0.80415	0.0227284	-0.848697	-0.759603	3.36e-274	3.63757e-273
APOC3	XXL_VLDL_P	-0.795748	0.0225646	-0.839973	-0.751522	1.99e-272	2.06463e-271
APOC3	L_VLDL_L	-0.797855	0.0226823	-0.842312	-0.753399	4.78e-271	4.76088e-270
APOC3	VLDL_size	-0.767767	0.0219177	-0.810725	-0.724809	7.98e-269	7.64238e-268
APOC3	L_HDL_TG_pct	-0.795885	0.0228976	-0.840764	-0.751007	1.03e-264	9.49889e-264
APOC3	M_HDL_CE_pct	0.787587	0.0226885	0.743118	0.832056	5e-264	4.44643e-263
APOC3	S_LDL_TG	-0.823585	0.0239512	-0.870528	-0.776642	4.08e-259	3.50317e-258
APOC3	L_VLDL_TG	-0.76991	0.0225919	-0.814189	-0.72563	1.51e-254	1.2533e-253
APOC3	L_VLDL_C	-0.7802	0.0229534	-0.825188	-0.735212	3.06e-253	2.45787e-252
APOC3	XL_VLDL_C	-0.77459	0.0229338	-0.81954	-0.729641	4.58e-250	3.56381e-249
APOC3	XXL_VLDL_L	-0.763319	0.0226179	-0.807649	-0.718988	1.13e-249	8.52636e-249
APOC3	VLDL_L	-0.771391	0.0229973	-0.816465	-0.726317	1.15e-246	8.42206e-246
APOC3	S_VLDL_P	-0.767001	0.0231068	-0.812289	-0.721712	1.33e-241	9.462e-241
APOC3	MUFA_pct	-0.74558	0.0224755	-0.789631	-0.701529	2.63e-241	1.81908e-240
APOC3	S_LDL_TG_pct	-0.768005	0.0232311	-0.813537	-0.722473	1.14e-239	7.67189e-239
APOC3	S_VLDL_L	-0.740546	0.0231824	-0.785983	-0.695109	6.47e-224	4.23955e-223
APOC3	L_VLDL_CE	-0.73412	0.023189	-0.77957	-0.688671	5.87e-220	3.74777e-219
APOC3	VLDL_PL	-0.732157	0.0231705	-0.777571	-0.686744	3.85e-219	2.39663e-218
APOC3	XL_VLDL_CE	-0.724463	0.0231207	-0.769778	-0.679147	1.61e-215	9.7778e-215
APOC3	M_VLDL_CE_pct	0.687595	0.0220751	0.644329	0.730861	5.4e-213	3.20143e-212
APOC3	L_VLDL_PL_pct	-0.696198	0.0227911	-0.740868	-0.651529	6.21e-205	3.59602e-204
APOC3	S_HDL_TG	-0.856653	0.0282555	-0.912033	-0.801273	6.63e-202	3.75198e-201
APOC3	XS_VLDL_C_pct	0.729638	0.0246255	0.681373	0.777903	6.26e-193	3.46387e-192
APOC3	XS_VLDL_CE_pct	0.729572	0.0248182	0.680929	0.778215	6.06e-190	3.2803e-189
APOC3	IDL_TG	-0.67547	0.0230591	-0.720665	-0.630275	1.27e-188	6.7283e-188
APOC3	IDL_TG_pct	-0.689106	0.0238135	-0.73578	-0.642432	4.02e-184	2.08537e-183
APOC3	M_VLDL_C_pct	0.659465	0.0228071	0.614764	0.704166	7.75e-184	3.93827e-183
APOC3	PUFA_by_MUFA	0.644234	0.0224827	0.600168	0.688299	1.41e-180	7.0218e-180
APOC3	L_HDL_CE_pct	0.649271	0.0226905	0.604799	0.693744	4.47e-180	2.18241e-179
APOC3	VLDL_FC	-0.664405	0.0232904	-0.710054	-0.618757	5.42e-179	2.59535e-178
APOC3	S_VLDL_FC_pct	0.697629	0.0244937	0.649623	0.745636	1.96e-178	9.2083e-178
APOC3	XXL_VLDL_TG	-0.7054	0.0248441	-0.754093	-0.656706	2.46e-177	1.13433e-176
APOC3	VLDL_P	-0.653651	0.0233071	-0.699332	-0.60797	4.58e-173	2.07349e-172
APOC3	M_HDL_C_pct	0.776158	0.027944	0.721389	0.830927	8.57e-170	3.81059e-169
APOC3	M_VLDL_L	-0.647463	0.0233226	-0.693175	-0.601752	1.28e-169	5.59158e-169
APOC3	S_HDL_C_pct	0.670904	0.0251531	0.621605	0.720204	9.73e-157	4.17719e-156
APOC3	M_VLDL_TG_pct	-0.614785	0.0232944	-0.660441	-0.569129	1.69e-153	7.13237e-153
APOC3	XL_HDL_TG_pct	-0.787109	0.0298261	-0.845567	-0.728651	1.79e-153	7.4285e-153
APOC3	S_VLDL_PL_pct	0.680575	0.0261421	0.629337	0.731812	2.06e-149	8.40885e-149
APOC3	XL_VLDL_CE_pct	0.581869	0.022463	0.537842	0.625896	6.09e-148	2.44582e-147
APOC3	L_HDL_C_pct	0.644149	0.025193	0.594772	0.693526	3.41e-144	1.34776e-143
APOC3	XL_VLDL_C_pct	0.553413	0.0224636	0.509385	0.597441	5.21e-134	2.02702e-133
APOC3	Omega_6_pct	0.540435	0.0225509	0.496236	0.584634	6.43e-127	2.46318e-126
APOC3	S_VLDL_PL	-0.559059	0.0234164	-0.604954	-0.513164	5.61e-126	2.1165e-125
APOC3	VLDL_C	-0.559276	0.0234477	-0.605233	-0.51332	9.64e-126	3.58263e-125
APOC3	XS_VLDL_TG_pct	-0.711161	0.0301009	-0.770158	-0.652164	2.09e-123	7.65309e-123
APOC3	IDL_FC_pct	0.684453	0.0291197	0.627379	0.741526	3.64e-122	1.31357e-121
APOC3	M_VLDL_P	-0.548919	0.0234311	-0.594843	-0.502995	2.27e-121	8.07471e-121
APOC3	L_LDL_TG_pct	-0.566965	0.0242113	-0.614418	-0.519512	2.84e-121	9.96e-121
APOC3	M_VLDL_FC_pct	0.561461	0.0242805	0.513872	0.60905	2.66e-118	9.19917e-118
APOC3	M_LDL_CE_pct	-0.539104	0.0233918	-0.584951	-0.493257	1.59e-117	5.42342e-117
APOC3	LDL_TG	-0.684169	0.0297402	-0.742459	-0.625879	4.17e-117	1.40315e-116
APOC3	M_LDL_TG	-0.728676	0.0319259	-0.791249	-0.666102	2.65e-115	8.798e-115
APOC3	S_VLDL_CE	-0.528576	0.0234316	-0.574501	-0.482651	1.11e-112	3.63671e-112
APOC3	M_VLDL_PL	-0.527989	0.0234549	-0.57396	-0.482018	3.25e-112	1.05097e-111
APOC3	IDL_C_pct	0.691688	0.0310703	0.630791	0.752584	8.63e-110	2.75496e-109
APOC3	MUFA	-0.753728	0.0338706	-0.820113	-0.687343	1.05e-109	3.30949e-109
APOC3	M_LDL_TG_pct	-0.56151	0.0257404	-0.611961	-0.51106	1.7e-105	5.29125e-105
APOC3	S_HDL_CE_pct	0.628884	0.0288388	0.572361	0.685407	2e-105	6.14815e-105
APOC3	L_LDL_TG	-0.621823	0.029591	-0.679821	-0.563826	4.89e-98	1.48489e-97
APOC3	PUFA_pct	0.460818	0.0225705	0.416581	0.505056	1.19e-92	3.57e-92
APOC3	S_VLDL_C	-0.47806	0.0234697	-0.52406	-0.432061	3.13e-92	9.27821e-92
APOC3	VLDL_CE	-0.463976	0.0234981	-0.510031	-0.41792	8.81e-87	2.58081e-86
APOC3	S_VLDL_TG_pct	-0.620002	0.0318847	-0.682495	-0.557509	3.2e-84	9.26512e-84
APOC3	XS_VLDL_PL	-0.44739	0.0230545	-0.492576	-0.402204	6.9e-84	1.97483e-83
APOC3	XL_VLDL_TG_pct	-0.424712	0.0227411	-0.469284	-0.38014	7.76e-78	2.19573e-77
APOC3	GlycA	-0.419441	0.0232473	-0.465005	-0.373877	9.02e-73	2.52357e-72
APOC3	HDL_TG	-0.792372	0.0445871	-0.879761	-0.704983	1.18e-70	3.26467e-70
APOC3	M_VLDL_FC	-0.416816	0.0234906	-0.462857	-0.370776	1.92e-70	5.25363e-70
APOC3	M_HDL_TG	-0.763576	0.0439604	-0.849736	-0.677415	1.4e-67	3.78913e-67
APOC3	L_VLDL_CE_pct	0.39072	0.022504	0.346612	0.434827	1.59e-67	4.2571e-67
APOC3	XS_VLDL_L	-0.389282	0.0230005	-0.434362	-0.344202	2.95e-64	7.81436e-64
APOC3	M_VLDL_PL_pct	0.414169	0.0246254	0.365904	0.462434	1.78e-63	4.66547e-63
APOC3	S_VLDL_C_pct	0.579115	0.0344423	0.51161	0.646621	1.92e-63	4.98e-63
APOC3	M_LDL_PL_pct	0.390816	0.0234883	0.34478	0.436853	3.65e-62	9.36959e-62
APOC3	S_LDL_CE_pct	-0.687658	0.0420441	-0.770063	-0.605253	3.97e-60	1.0087e-59
APOC3	S_VLDL_FC	-0.37702	0.0234945	-0.423069	-0.330972	5.98e-58	1.50406e-57
APOC3	XL_HDL_TG	-0.662659	0.0418499	-0.744683	-0.580634	1.81e-56	4.5069e-56
APOC3	Omega_3	-0.417244	0.0273488	-0.470846	-0.363641	1.49e-52	3.67337e-52
APOC3	XS_VLDL_P	-0.347501	0.0231034	-0.392783	-0.302219	3.95e-51	9.64265e-51
APOC3	Total_FA	-0.630569	0.0430425	-0.714931	-0.546207	1.35e-48	3.26359e-48
APOC3	S_LDL_P	-0.341897	0.0235171	-0.38799	-0.295805	6.94e-48	1.6616e-47
APOC3	XL_HDL_CE_pct	0.464744	0.0321191	0.401791	0.527696	1.89e-47	4.482e-47
APOC3	XL_HDL_CE	0.448316	0.0326321	0.384358	0.512273	5.97e-43	1.40239e-42
APOC3	XL_HDL_C	0.449242	0.0329708	0.384621	0.513864	2.83e-42	6.5857e-42
APOC3	M_LDL_C_pct	0.31914	0.0235272	0.273028	0.365253	6.48e-42	1.494e-41
APOC3	L_HDL_CE	0.49662	0.0367736	0.424545	0.568695	1.47e-41	3.35807e-41
APOC3	SFA	-0.518053	0.0393428	-0.595164	-0.440943	1.35e-39	3.05591e-39
APOC3	IDL_CE_pct	0.543977	0.0413982	0.462838	0.625116	1.94e-39	4.35189e-39
APOC3	S_LDL_PL_pct	0.637273	0.0488106	0.541606	0.73294	5.87e-39	1.30503e-38
APOC3	XXL_VLDL_PL_pct	-0.468413	0.0364824	-0.539917	-0.396909	9.86e-38	2.17269e-37
APOC3	L_HDL_C	0.478451	0.03735	0.405246	0.551655	1.44e-37	3.14526e-37
APOC3	XS_VLDL_FC_pct	0.539079	0.0423226	0.456128	0.622029	3.67e-37	7.94635e-37
APOC3	XL_VLDL_FC_pct	0.362303	0.0286054	0.306237	0.418369	9.18e-37	1.97053e-36
APOC3	Omega_6_by_Omega_3	0.28392	0.0225064	0.239808	0.328032	1.74e-36	3.70308e-36
APOC3	S_LDL_CE	-0.347657	0.0276061	-0.401764	-0.29355	2.29e-36	4.83229e-36
APOC3	L_HDL_PL_pct	-0.320074	0.0256913	-0.370428	-0.26972	1.26e-35	2.63647e-35
APOC3	XS_VLDL_FC	-0.286406	0.0230044	-0.331493	-0.241318	1.4e-35	2.905e-35
APOC3	L_LDL_C_pct	0.392766	0.0320332	0.329982	0.45555	1.46e-34	3.00446e-34
APOC3	DHA_pct	0.269464	0.0226547	0.225061	0.313866	1.27e-32	2.59205e-32
APOC3	XL_HDL_FC	0.432287	0.0372485	0.359281	0.505293	3.87e-31	7.83439e-31
APOC3	M_LDL_P	-0.271594	0.0235671	-0.317785	-0.225403	9.96e-31	2.00003e-30
APOC3	M_HDL_PL_pct	-0.579834	0.0512549	-0.680292	-0.479376	1.13e-29	2.25096e-29
APOC3	Unsaturation	0.250445	0.0221929	0.206948	0.293943	1.56e-29	3.08286e-29
APOC3	ApoB	-0.264221	0.0234725	-0.310226	-0.218216	2.15e-29	4.21535e-29
APOC3	LDL_P	-0.262343	0.0234879	-0.308379	-0.216308	5.76e-29	1.1205e-28
APOC3	L_VLDL_C_pct	0.258026	0.0237392	0.211498	0.304554	1.62e-27	3.12698e-27
APOC3	L_HDL_FC	0.413509	0.0388185	0.337426	0.489592	1.7e-26	3.25615e-26
APOC3	M_LDL_CE	-0.323769	0.0304374	-0.383425	-0.264113	2e-26	3.80153e-26
APOC3	XL_HDL_L	0.365256	0.0351222	0.296418	0.434094	2.49e-25	4.69705e-25
APOC3	S_VLDL_CE_pct	0.427833	0.0421242	0.345272	0.510395	3.1e-24	5.80376e-24
APOC3	Remnant_C	-0.240716	0.0238424	-0.287446	-0.193985	5.75e-24	1.06847e-23
APOC3	XL_HDL_PL	0.353814	0.0352706	0.284685	0.422943	1.11e-23	2.04733e-23
APOC3	PUFA	-0.498286	0.0500344	-0.596351	-0.40022	2.31e-23	4.22934e-23
APOC3	L_LDL_P	-0.23045	0.0234261	-0.276364	-0.184535	7.78e-23	1.41403e-22
APOC3	S_LDL_L	-0.250736	0.0256253	-0.300961	-0.200511	1.31e-22	2.3637e-22
APOC3	L_LDL_PL_pct	0.459774	0.0469965	0.367663	0.551886	1.33e-22	2.38252e-22
APOC3	LA	-0.477258	0.0505401	-0.576315	-0.378201	3.62e-21	6.43843e-21
APOC3	XS_VLDL_PL_pct	-0.530997	0.0573711	-0.643442	-0.418552	2.13e-20	3.76149e-20
APOC3	L_HDL_L	0.397328	0.0429459	0.313156	0.481501	2.21e-20	3.87528e-20
APOC3	HDL_size	0.350049	0.0381248	0.275326	0.424773	4.24e-20	7.38294e-20
APOC3	LA_pct	0.214699	0.0240792	0.167505	0.261894	4.82e-19	8.33458e-19
APOC3	L_HDL_P	0.380176	0.0434293	0.295056	0.465295	2.06e-18	3.53752e-18
APOC3	L_HDL_FC_pct	0.341702	0.0390865	0.265094	0.41831	2.29e-18	3.90555e-18
APOC3	Omega_6	-0.450674	0.0521722	-0.55293	-0.348419	5.71e-18	9.67204e-18
APOC3	LDL_size	0.224336	0.0260175	0.173343	0.275329	6.55e-18	1.10199e-17
APOC3	M_LDL_L	-0.270851	0.0320525	-0.333672	-0.208029	2.91e-17	4.86302e-17
APOC3	L_HDL_PL	0.377681	0.0450325	0.289419	0.465943	4.99e-17	8.2834e-17
APOC3	L_HDL_TG	-0.51143	0.0609885	-0.630965	-0.391894	5.04e-17	8.31099e-17
APOC3	L_LDL_CE_pct	-0.326065	0.0393639	-0.403216	-0.248913	1.2e-16	1.96579e-16
APOC3	M_VLDL_C	-0.192448	0.0234461	-0.238401	-0.146494	2.25e-16	3.66176e-16
APOC3	Acetoacetate	-0.240653	0.0296208	-0.298709	-0.182597	4.49e-16	7.25981e-16
APOC3	Total_L	-0.342244	0.0421775	-0.42491	-0.259578	4.88e-16	7.83948e-16
APOC3	S_LDL_C	-0.217505	0.026895	-0.270218	-0.164792	6.1e-16	9.73654e-16
APOC3	HDL_CE	0.447427	0.055742	0.338175	0.55668	1e-15	1.58599e-15
APOC3	IDL_FC	0.209095	0.0261918	0.15776	0.26043	1.43e-15	2.25361e-15
APOC3	ApoB_by_ApoA1	-0.324156	0.0415704	-0.405632	-0.242679	6.3e-15	9.86604e-15
APOC3	M_HDL_FC_pct	0.387905	0.0504638	0.288998	0.486812	1.51e-14	2.34994e-14
APOC3	Creatinine	-0.196081	0.0259927	-0.247025	-0.145136	4.57e-14	7.06789e-14
APOC3	IDL_PL_pct	-0.389005	0.0516806	-0.490297	-0.287713	5.19e-14	7.97722e-14
APOC3	XL_HDL_PL_pct	0.26785	0.0357402	0.1978	0.337899	6.66e-14	1.01739e-13
APOC3	XL_HDL_P	0.280482	0.0376299	0.206728	0.354235	9.08e-14	1.37861e-13
APOC3	M_LDL_C	-0.23173	0.0314569	-0.293384	-0.170076	1.75e-13	2.64091e-13
APOC3	HDL_C	0.412648	0.0563992	0.302108	0.523188	2.54e-13	3.81e-13
APOC3	XL_VLDL_PL_pct	-0.268157	0.0368402	-0.340363	-0.195952	3.36e-13	5.00982e-13
APOC3	M_LDL_PL	-0.231669	0.0324268	-0.295225	-0.168114	9.04e-13	1.33986e-12
APOC3	XL_HDL_C_pct	0.246169	0.0365787	0.174476	0.317862	1.7e-11	2.50473e-11
APOC3	Omega_3_pct	-0.140648	0.022439	-0.184628	-0.0966684	3.66e-10	5.36082e-10
APOC3	non_HDL_C	-0.170543	0.028812	-0.227013	-0.114072	3.24e-09	4.71789e-09
APOC3	S_LDL_FC	0.148765	0.0251732	0.099426	0.198103	3.43e-09	4.96552e-09
APOC3	L_VLDL_FC_pct	-0.164031	0.0293814	-0.221618	-0.106445	2.37e-08	3.41116e-08
APOC3	XXL_VLDL_FC_pct	0.194131	0.0349217	0.125686	0.262577	2.71e-08	3.8781e-08
APOC3	SFA_pct	0.127616	0.0231735	0.0821971	0.173036	3.65e-08	5.19343e-08
APOC3	M_HDL_CE	0.354462	0.0659729	0.225158	0.483767	7.75e-08	1.09645e-07
APOC3	IDL_C	0.170315	0.0318811	0.10783	0.232801	9.18e-08	1.29142e-07
APOC3	LDL_CE	-0.180539	0.0344522	-0.248064	-0.113014	1.6e-07	2.2382e-07
APOC3	bOHbutyrate	-0.149119	0.0293647	-0.206673	-0.0915653	3.81e-07	5.29994e-07
APOC3	M_HDL_C	0.330488	0.0663402	0.200464	0.460512	6.3e-07	8.715e-07
APOC3	HDL_FC	0.282963	0.0568772	0.171486	0.39444	6.53e-07	8.98326e-07
APOC3	XL_HDL_FC_pct	-0.194695	0.0395207	-0.272154	-0.117236	8.38e-07	1.14649e-06
APOC3	IDL_CE	0.155588	0.0339232	0.0890993	0.222076	4.51e-06	6.13656e-06
APOC3	S_LDL_PL	-0.108797	0.0240862	-0.156005	-0.0615893	6.27e-06	8.48495e-06
APOC3	Sphingomyelins	0.193563	0.0439277	0.107466	0.27966	1.05e-05	1.41324e-05
APOC3	L_LDL_FC	0.146024	0.0341816	0.0790293	0.213019	1.94e-05	2.58321e-05
APOC3	XS_VLDL_C	-0.0973255	0.0227829	-0.141979	-0.0526718	1.94e-05	2.58321e-05
APOC3	LDL_L	-0.141348	0.0336924	-0.207384	-0.0753126	2.73e-05	3.6158e-05
APOC3	L_VLDL_TG_pct	0.127111	0.0306051	0.0671257	0.187096	3.28e-05	4.32127e-05
APOC3	S_HDL_FC_pct	0.137007	0.0345501	0.0692896	0.204724	7.33e-05	9.60616e-05
APOC3	Total_FC	-0.128385	0.0334263	-0.193899	-0.0628709	0.00012261	0.000159842
APOC3	Glucose	-0.0877748	0.0233071	-0.133456	-0.0420938	0.000165873	0.000215117
APOC3	HDL_L	0.235717	0.0627897	0.112651	0.358782	0.000173993	0.000224478
APOC3	LDL_FC	0.119588	0.0327881	0.0553244	0.183852	0.000265015	0.000340148
APOC3	Phosphoglyc	-0.216043	0.0614131	-0.336411	-0.0956759	0.000435023	0.000555491
APOC3	XXL_VLDL_C_pct	0.127226	0.0365689	0.0555521	0.198899	0.000503155	0.000639212
APOC3	S_HDL_PL	-0.257752	0.0741385	-0.403061	-0.112443	0.000507765	0.000641794
APOC3	M_HDL_FC	0.229074	0.0663226	0.0990839	0.359064	0.000552476	0.00069478
APOC3	Total_PL	-0.177456	0.0518686	-0.279117	-0.0757958	0.0006233	0.000779908
APOC3	S_HDL_L	-0.250943	0.0740491	-0.396076	-0.105809	0.00070181	0.000873753
APOC3	S_LDL_C_pct	0.12504	0.0409209	0.0448364	0.205244	0.00224576	0.00278206
APOC3	LDL_C	-0.0996033	0.0341733	-0.166582	-0.0326249	0.00356082	0.00438932
APOC3	DHA	-0.0842259	0.02901	-0.141085	-0.0273673	0.00369207	0.0045287
APOC3	HDL_PL	0.182284	0.0629336	0.058936	0.305631	0.00377418	0.00460672
APOC3	S_HDL_PL_pct	-0.0921981	0.03302	-0.156916	-0.0274801	0.00523527	0.00635894
APOC3	M_HDL_P	0.194339	0.0700653	0.0570137	0.331664	0.00554251	0.00669945
APOC3	LDL_PL	-0.0836259	0.0311287	-0.144637	-0.0226148	0.00722136	0.00868657
APOC3	Phosphatidylc	-0.167503	0.0634609	-0.291884	-0.0431222	0.00830351	0.00994027
APOC3	ApoA1	0.175712	0.0714013	0.0357683	0.315656	0.0138584	0.0165108
APOC3	S_HDL_FC	-0.185367	0.0761226	-0.334564	-0.0361691	0.0148874	0.0176522
APOC3	L_LDL_CE	-0.0870922	0.0367787	-0.159177	-0.0150072	0.0178843	0.0211052
APOC3	Val	-0.0537792	0.0228657	-0.0985951	-0.00896331	0.0186747	0.0219339
APOC3	Cholines	-0.138498	0.0598697	-0.255841	-0.021156	0.0207044	0.0242038
APOC3	M_HDL_L	0.149738	0.0692171	0.0140748	0.285401	0.0305176	0.0355088
APOC3	HDL_P	0.161588	0.0757028	0.0132129	0.309963	0.0328019	0.0379892
APOC3	IDL_L	0.0649992	0.0305238	0.00517365	0.124825	0.0332163	0.038291
APOC3	XXL_VLDL_CE_pct	0.0661998	0.0340962	-0.000627485	0.133027	0.0521903	0.0598866
APOC3	Albumin	0.054296	0.0288287	-0.00220716	0.110799	0.0596458	0.0681276
APOC3	Acetone	-0.0563078	0.0308853	-0.116842	0.00422635	0.0682846	0.0776387
APOC3	Lactate	0.0428266	0.0235342	-0.00329958	0.0889528	0.0687955	0.077864
APOC3	L_LDL_L	-0.0621473	0.0357629	-0.132241	0.0079466	0.0822529	0.092674
APOC3	His	0.0492635	0.0307255	-0.0109574	0.109484	0.108859	0.122099
APOC3	Total_P	0.112017	0.0732958	-0.0316403	0.255674	0.126442	0.141184
APOC3	Pyruvate	-0.0355373	0.0242003	-0.082969	0.0118945	0.141978	0.157824
APOC3	S_HDL_P	-0.10194	0.0730829	-0.24518	0.0412994	0.163058	0.180451
APOC3	XXL_VLDL_TG_pct	0.0561457	0.0409417	-0.0240986	0.13639	0.170264	0.187591
APOC3	M_HDL_PL	0.0816658	0.0669831	-0.0496187	0.21295	0.222769	0.244358
APOC3	Tyr	0.0270423	0.0241497	-0.0202902	0.0743749	0.262808	0.287014
APOC3	Acetate	-0.0266227	0.0239195	-0.0735042	0.0202587	0.265703	0.287795
APOC3	Total_BCAA	-0.0253206	0.0227559	-0.0699214	0.0192802	0.265835	0.287795
APOC3	M_LDL_FC	0.0363472	0.0332097	-0.0287426	0.101437	0.273746	0.295077
APOC3	S_HDL_CE	0.0672231	0.0685134	-0.0670607	0.201507	0.32651	0.350436
APOC3	Gly	-0.0271101	0.0277274	-0.0814549	0.0272346	0.328204	0.350742
APOC3	Total_CE	0.0369782	0.0424768	-0.0462748	0.120231	0.384	0.408615
APOC3	Ala	0.023619	0.0292942	-0.0337966	0.0810346	0.420088	0.445114
APOC3	Leu	0.0168147	0.0225584	-0.027399	0.0610284	0.456039	0.48116
APOC3	XS_VLDL_CE	-0.0167211	0.0226689	-0.0611513	0.0277091	0.460743	0.484071
APOC3	L_LDL_C	-0.0237364	0.0361936	-0.0946745	0.0472017	0.51194	0.535602
APOC3	Ile	-0.0122042	0.0230854	-0.0574508	0.0330424	0.597046	0.622027
APOC3	M_VLDL_CE	-0.0102055	0.023299	-0.0558707	0.0354597	0.661369	0.68617
APOC3	Clinical_LDL_C	0.00899526	0.0299379	-0.0496819	0.0676724	0.763823	0.789178
APOC3	Gln	-0.00907866	0.0331606	-0.0740723	0.0559149	0.784255	0.80694
APOC3	Total_C	-0.0104426	0.0399678	-0.0887781	0.0678929	0.79388	0.813482
APOC3	IDL_PL	0.00639152	0.0259453	-0.0444603	0.0572433	0.805414	0.821919
APOC3	Phe	-0.00405775	0.024457	-0.0519925	0.043877	0.868225	0.8824
APOC3	IDL_P	0.00313544	0.025145	-0.0461478	0.0524187	0.900765	0.91175
APOC3	Citrate	0.00433704	0.0372869	-0.0687439	0.077418	0.907403	0.91475
APOC3	L_LDL_PL	-0.000287868	0.0332191	-0.065396	0.0648203	0.993086	0.993086
APOC3	S_HDL_C	0.000746895	0.0726463	-0.141637	0.143131	0.991797	0.993086
