# Supplementary material for: Characterising metabolomic signatures of lipid-modifying therapies through drug target mendelian randomisation
Source: PLoS Biol. 2022 Feb 25;20(2):e3001547. doi: 10.1371/journal.pbio.3001547 (PMC8906647; doi:10.1371/journal.pbio.3001547)
Supplement: S14 Table — (XLSX) [file pbio.3001547.s014.xlsx]

## Sheet: Table S14 - LPL
S14 Table: Mendelian randomization estimates of the LPL drug score on circulating metabolic traits
SE = standard error, LCI = lower confidence interval, UCI = upper confidence interval, P = p-value, FDR = false discovery rate
Target	Metabolite	Beta	SE	LCI	UCI	P	FDR
LPL	S_HDL_TG_pct	-1.16472	0.0306895	-1.22487	-1.10457	0	0
LPL	TG_by_PG	-1.0966	0.0278755	-1.15124	-1.04197	0	0
LPL	L_LDL_FC_pct	1.00108	0.0275044	0.947175	1.05499	4.72e-290	3.9176e-288
LPL	XS_VLDL_CE_pct	0.973597	0.0271751	0.920335	1.02686	4.22e-281	2.62695e-279
LPL	IDL_C_pct	0.993805	0.028164	0.938604	1.04901	9.49e-273	4.72602e-271
LPL	HDL_CE	0.902688	0.0260471	0.851637	0.95374	3.62e-263	1.5023e-261
LPL	XS_VLDL_C_pct	0.944536	0.0273586	0.890915	0.998158	3.47e-261	1.23433e-259
LPL	M_HDL_C_pct	1.04161	0.0303014	0.982224	1.101	5.94e-259	1.84882e-257
LPL	MUFA_pct	-0.958614	0.0281477	-1.01378	-0.903445	3.25e-254	8.99167e-253
LPL	M_LDL_FC_pct	1.01275	0.0299424	0.954066	1.07144	8.95e-251	2.22855e-249
LPL	HDL_C	0.864837	0.025918	0.814039	0.915635	3.96e-244	8.964e-243
LPL	IDL_TG_pct	-0.920832	0.0278095	-0.975337	-0.866326	1.99e-240	4.12925e-239
LPL	XL_HDL_TG_pct	-0.953051	0.0296369	-1.01114	-0.894964	6.92e-227	1.32545e-225
LPL	S_VLDL_FC_pct	0.896696	0.0279427	0.841929	0.951463	5.98e-226	1.06359e-224
LPL	M_HDL_TG_pct	-1.11769	0.0348469	-1.18599	-1.04939	1e-225	1.66e-224
LPL	IDL_CE_pct	0.903484	0.0282364	0.848142	0.958827	1.19e-224	1.85194e-223
LPL	XS_VLDL_TG_pct	-0.882639	0.0279528	-0.937425	-0.827852	7.88e-219	1.15419e-217
LPL	M_VLDL_CE_pct	0.854078	0.0271378	0.800889	0.907267	2.11e-217	2.91883e-216
LPL	L_HDL_CE	0.809425	0.0258235	0.758812	0.860038	1.16e-215	1.52021e-214
LPL	M_HDL_CE	0.857122	0.0274747	0.803273	0.910972	1.18e-213	1.4691e-212
LPL	S_VLDL_PL_pct	0.892069	0.0287505	0.835719	0.948419	2.27e-211	2.69157e-210
LPL	XXL_VLDL_PL	-0.926364	0.0299027	-0.984972	-0.867755	1.03e-210	1.16577e-209
LPL	L_HDL_C	0.791172	0.0255554	0.741085	0.84126	1.91e-210	2.06778e-209
LPL	S_LDL_TG_pct	-0.915282	0.0298818	-0.973849	-0.856715	4.87e-206	5.05263e-205
LPL	VLDL_size	-0.907906	0.0297046	-0.966126	-0.849686	3.62e-205	3.60552e-204
LPL	L_VLDL_PL_pct	-0.853933	0.0281383	-0.909083	-0.798783	2.69e-202	2.57619e-201
LPL	M_HDL_C	0.831797	0.0274182	0.778058	0.885536	3.68e-202	3.39378e-201
LPL	L_HDL_TG_pct	-1.06355	0.0353436	-1.13282	-0.994278	6.21e-199	5.52246e-198
LPL	M_HDL_PL_pct	-0.824445	0.0275225	-0.878388	-0.770502	3.76e-197	3.22841e-196
LPL	XS_VLDL_PL_pct	-0.842084	0.0282925	-0.897537	-0.786632	1.16e-194	9.628e-194
LPL	M_VLDL_C_pct	0.811142	0.0272972	0.75764	0.864643	4.88e-194	3.91974e-193
LPL	PUFA_by_MUFA	0.868205	0.0294915	0.810403	0.926007	1.73e-190	1.34616e-189
LPL	XL_VLDL_P	-0.9511	0.0328124	-1.01541	-0.886789	9.89e-185	7.46245e-184
LPL	M_HDL_FC_pct	0.744814	0.0257173	0.694409	0.795219	2.01e-184	1.47203e-183
LPL	L_HDL_L	0.739966	0.0256491	0.689695	0.790238	5.12e-183	3.64251e-182
LPL	XXL_VLDL_P	-0.89996	0.0312417	-0.961193	-0.838728	1.78e-182	1.23117e-181
LPL	XL_VLDL_TG	-0.921263	0.0321303	-0.984237	-0.858289	8.34e-181	5.46489e-180
LPL	XXL_VLDL_FC	-0.917049	0.0319824	-0.979734	-0.854365	8.16e-181	5.46489e-180
LPL	S_LDL_FC_pct	0.941779	0.0329231	0.877251	1.00631	5.75e-180	3.67115e-179
LPL	M_HDL_CE_pct	0.9957	0.0348485	0.927398	1.064	1.49e-179	9.27525e-179
LPL	XXL_VLDL_C	-0.93459	0.0328129	-0.998902	-0.870278	1.93e-178	1.17212e-177
LPL	L_VLDL_PL	-0.967768	0.0340009	-1.03441	-0.901127	3.37e-178	1.99793e-177
LPL	S_HDL_TG	-0.953766	0.0335157	-1.01946	-0.888076	3.96e-178	2.29312e-177
LPL	S_VLDL_TG	-1.0438	0.036822	-1.11597	-0.971635	9.03e-177	5.11016e-176
LPL	L_HDL_FC	0.720314	0.0254304	0.670471	0.770157	1.71e-176	9.462e-176
LPL	L_HDL_PL	0.740913	0.0261621	0.689636	0.79219	1.96e-176	1.06096e-175
LPL	XXL_VLDL_CE	-0.938162	0.0336391	-1.00409	-0.87223	3.63e-171	1.92313e-170
LPL	XL_VLDL_L	-0.933491	0.0334977	-0.999145	-0.867836	6.65e-171	3.44969e-170
LPL	XL_VLDL_PL	-0.940355	0.0337652	-1.00653	-0.874176	1.08e-170	5.48816e-170
LPL	L_HDL_P	0.709644	0.0256793	0.659314	0.759975	4.24e-168	2.11152e-167
LPL	S_LDL_TG	-0.904954	0.0328686	-0.969375	-0.840533	7.17e-167	3.50065e-166
LPL	HDL_FC	0.701799	0.0256983	0.651431	0.752167	3.3e-164	1.58019e-163
LPL	L_VLDL_FC	-0.937417	0.034418	-1.00488	-0.869959	2.42e-163	1.13694e-162
LPL	L_VLDL_P	-0.950583	0.0349039	-1.01899	-0.882172	2.55e-163	1.15445e-162
LPL	M_VLDL_TG_pct	-0.760318	0.0279174	-0.815035	-0.705601	2.53e-163	1.15445e-162
LPL	XL_VLDL_FC	-0.933865	0.0347681	-1.00201	-0.865721	6.47e-159	2.87684e-158
LPL	VLDL_TG	-0.940326	0.0351802	-1.00928	-0.871375	2.17e-157	9.47947e-157
LPL	XXL_VLDL_L	-0.853966	0.0319914	-0.916668	-0.791264	5.59e-157	2.39984e-156
LPL	Total_TG	-0.938889	0.0356152	-1.00869	-0.869085	3.74e-153	1.57841e-152
LPL	XS_VLDL_TG	-0.911004	0.0346295	-0.978877	-0.843132	1.59e-152	6.5985e-152
LPL	L_VLDL_L	-0.927335	0.035866	-0.997631	-0.857039	2.11e-147	8.61295e-147
LPL	M_HDL_FC	0.710838	0.0280345	0.655891	0.765785	7.74e-142	3.10848e-141
LPL	L_VLDL_TG	-0.887453	0.0351971	-0.956438	-0.818468	2.83e-140	1.11852e-139
LPL	IDL_PL_pct	-0.734273	0.0291355	-0.791378	-0.677169	3.81e-140	1.48233e-139
LPL	L_LDL_TG_pct	-0.74102	0.0297832	-0.799394	-0.682646	1.21e-136	4.63523e-136
LPL	XL_VLDL_C	-0.894281	0.0361047	-0.965045	-0.823517	1.93e-135	7.28136e-135
LPL	HDL_L	0.704063	0.0284681	0.648267	0.75986	4.88e-135	1.81361e-134
LPL	XXL_VLDL_TG	-0.784471	0.0318101	-0.846818	-0.722125	2.8e-134	1.02529e-133
LPL	L_HDL_C_pct	0.762392	0.0309357	0.701759	0.823025	4.22e-134	1.52287e-133
LPL	S_VLDL_TG_pct	-0.758566	0.0311928	-0.819702	-0.697429	1.25e-130	4.44643e-130
LPL	HDL_P	0.66145	0.0272552	0.60803	0.714869	4.2e-130	1.47296e-129
LPL	M_LDL_TG_pct	-0.705736	0.0291732	-0.762914	-0.648558	2.75e-129	9.51042e-129
LPL	M_VLDL_TG	-0.909142	0.0377022	-0.983037	-0.835247	1.79e-128	6.10562e-128
LPL	L_VLDL_C	-0.905962	0.0376732	-0.9798	-0.832124	8.78e-128	2.95435e-127
LPL	XL_HDL_CE	0.628619	0.0264508	0.576777	0.680462	7.58e-125	2.51656e-124
LPL	L_HDL_CE_pct	0.757912	0.031992	0.695209	0.820615	4.5e-124	1.47434e-123
LPL	M_LDL_TG	-0.768477	0.0325302	-0.832235	-0.704719	2.21e-123	7.14662e-123
LPL	M_VLDL_FC_pct	0.66714	0.0288189	0.610656	0.723624	1.48e-118	4.72462e-118
LPL	ApoA1	0.661772	0.0289883	0.604956	0.718588	2.37e-115	7.47e-115
LPL	HDL_size	0.619824	0.0271895	0.566533	0.673115	4.98e-115	1.55002e-114
LPL	M_HDL_P	0.693596	0.0304619	0.633892	0.7533	9.23e-115	2.83737e-114
LPL	XL_VLDL_CE	-0.830719	0.0369941	-0.903226	-0.758212	1.13e-111	3.43134e-111
LPL	VLDL_L	-0.863356	0.0385662	-0.938945	-0.787768	5.34e-111	1.602e-110
LPL	XL_HDL_C	0.599429	0.0267965	0.546909	0.651949	7.76e-111	2.30029e-110
LPL	XL_HDL_CE_pct	0.659754	0.0295991	0.601741	0.717767	4.66e-110	1.36511e-109
LPL	S_VLDL_P	-0.880284	0.039496	-0.957695	-0.802873	4.84e-110	1.40135e-109
LPL	Total_P	0.594993	0.0273179	0.541451	0.648535	3.56e-105	1.0189e-104
LPL	LDL_TG	-0.703485	0.0329356	-0.768037	-0.638932	3.19e-101	9.02625e-101
LPL	PUFA_pct	0.678759	0.0318127	0.616408	0.741111	5.25e-101	1.46882e-100
LPL	HDL_PL	0.657217	0.0310283	0.596403	0.718031	1.42e-99	3.92867e-99
LPL	XL_VLDL_CE_pct	0.684961	0.0324296	0.6214	0.748521	5.05e-99	1.38181e-98
LPL	S_VLDL_C_pct	0.680674	0.0322355	0.617494	0.743854	5.71e-99	1.54542e-98
LPL	S_VLDL_L	-0.831093	0.0397694	-0.909039	-0.753146	5.61e-97	1.50203e-96
LPL	L_VLDL_CE	-0.849304	0.0408381	-0.929345	-0.769263	4.62e-96	1.22381e-95
LPL	VLDL_PL	-0.811282	0.0391663	-0.888046	-0.734517	2.6e-95	6.81474e-95
LPL	Omega_6_pct	0.702065	0.0340718	0.635286	0.768845	2.45e-94	6.35469e-94
LPL	MUFA	-0.707737	0.0343494	-0.775061	-0.640413	2.52e-94	6.46887e-94
LPL	IDL_TG	-0.698499	0.0340236	-0.765184	-0.631814	1.17e-93	2.97276e-93
LPL	M_HDL_L	0.650141	0.031992	0.587438	0.712844	8.22e-92	2.06745e-91
LPL	XL_VLDL_C_pct	0.644712	0.0324911	0.581031	0.708394	1.27e-87	3.1623e-87
LPL	Unsaturation	0.587689	0.0297078	0.529463	0.645915	4.23e-87	1.04284e-86
LPL	IDL_FC_pct	0.632684	0.0326982	0.568596	0.696771	2.07e-83	5.05324e-83
LPL	XL_HDL_L	0.514495	0.026922	0.461729	0.567261	2.06e-81	4.98e-81
LPL	XXL_VLDL_PL_pct	-0.57678	0.0302486	-0.636066	-0.517494	4.66e-81	1.11571e-80
LPL	XL_HDL_PL	0.504003	0.0266086	0.451851	0.556155	5.2e-80	1.23314e-79
LPL	HDL_TG	-0.792749	0.0420167	-0.8751	-0.710398	2.11e-79	4.95651e-79
LPL	L_LDL_TG	-0.619966	0.0333796	-0.685388	-0.554543	5.3e-77	1.23336e-76
LPL	L_LDL_C_pct	0.578534	0.0315561	0.516686	0.640383	4.47e-75	1.03058e-74
LPL	VLDL_FC	-0.728799	0.0398942	-0.806991	-0.650608	1.48e-74	3.38092e-74
LPL	S_HDL_C_pct	0.722546	0.0407176	0.642741	0.802351	1.87e-70	4.233e-70
LPL	XL_HDL_FC	0.475948	0.0273214	0.422399	0.529497	5.79e-68	1.29884e-67
LPL	Sphingomyelins	0.471985	0.0271286	0.418814	0.525156	8.53e-68	1.8964e-67
LPL	M_VLDL_PL_pct	0.528629	0.0304225	0.469002	0.588256	1.25e-67	2.75442e-67
LPL	VLDL_P	-0.7165	0.0412695	-0.797387	-0.635613	1.61e-67	3.51658e-67
LPL	XL_HDL_FC_pct	-0.474527	0.02739	-0.528211	-0.420844	3.06e-67	6.62557e-67
LPL	S_HDL_CE_pct	0.681478	0.0404837	0.602131	0.760825	1.39e-63	2.98371e-63
LPL	M_HDL_TG	-0.71917	0.042772	-0.803002	-0.635339	1.93e-63	4.10744e-63
LPL	M_HDL_PL	0.577221	0.0345052	0.509592	0.64485	8.12e-63	1.71346e-62
LPL	M_VLDL_L	-0.687647	0.0414964	-0.768979	-0.606316	1.12e-61	2.34353e-61
LPL	XL_HDL_TG	-0.698853	0.0429279	-0.78299	-0.614716	1.38e-59	2.8635e-59
LPL	S_HDL_CE	0.458225	0.0291125	0.401166	0.515284	8.07e-56	1.66069e-55
LPL	S_VLDL_CE	-0.609589	0.0387638	-0.685565	-0.533613	1.01e-55	2.06139e-55
LPL	XL_HDL_P	0.431596	0.0275416	0.377616	0.485577	2.4e-55	4.85854e-55
LPL	GlycA	-0.42736	0.0287148	-0.48364	-0.37108	4.25e-50	8.53427e-50
LPL	S_VLDL_PL	-0.595605	0.0401643	-0.674325	-0.516884	9.49e-50	1.89041e-49
LPL	ApoB_by_ApoA1	-0.570296	0.0385004	-0.645755	-0.494836	1.21e-49	2.39119e-49
LPL	VLDL_C	-0.595078	0.0412685	-0.675963	-0.514193	3.89e-47	7.62685e-47
LPL	M_LDL_CE_pct	-0.652699	0.0454616	-0.741802	-0.563596	9.61e-47	1.86945e-46
LPL	M_VLDL_P	-0.574737	0.0411476	-0.655384	-0.494089	2.45e-44	4.72907e-44
LPL	XL_VLDL_TG_pct	-0.473827	0.0339999	-0.540465	-0.407188	3.82e-44	7.31677e-44
LPL	S_HDL_C	0.40404	0.0290169	0.347168	0.460912	4.51e-44	8.57244e-44
LPL	S_LDL_CE_pct	-0.581555	0.041849	-0.663577	-0.499532	6.65e-44	1.25443e-43
LPL	XL_HDL_PL_pct	0.398592	0.0293816	0.341005	0.456179	6.37e-42	1.19258e-41
LPL	L_HDL_FC_pct	0.417494	0.0309764	0.356781	0.478207	2.11e-41	3.92082e-41
LPL	S_VLDL_C	-0.531209	0.039475	-0.608579	-0.453839	2.81e-41	5.18289e-41
LPL	S_LDL_PL_pct	0.540422	0.040413	0.461214	0.61963	8.76e-41	1.60385e-40
LPL	L_VLDL_CE_pct	0.441371	0.0330642	0.376566	0.506175	1.2e-40	2.18102e-40
LPL	IDL_CE	0.415509	0.0312145	0.35433	0.476688	1.99e-40	3.59065e-40
LPL	IDL_C	0.412884	0.0312832	0.35157	0.474198	8.97e-40	1.60686e-39
LPL	M_VLDL_PL	-0.542917	0.0420543	-0.625342	-0.460492	3.96e-38	7.04314e-38
LPL	DHA_pct	0.427855	0.0332268	0.362732	0.492979	6.08e-38	1.0737e-37
LPL	IDL_FC	0.397728	0.031577	0.335838	0.459618	2.24e-36	3.92789e-36
LPL	S_VLDL_CE_pct	0.435017	0.0348962	0.366621	0.503412	1.14e-35	1.98503e-35
LPL	LDL_size	0.415487	0.0337478	0.349343	0.481632	7.85e-35	1.3574e-34
LPL	Total_FA	-0.445017	0.0367323	-0.517011	-0.373023	8.78e-34	1.50774e-33
LPL	XS_VLDL_FC_pct	0.442766	0.0366361	0.37096	0.514571	1.26e-33	2.1489e-33
LPL	XL_VLDL_PL_pct	-0.389185	0.0323484	-0.452586	-0.325783	2.44e-33	4.13306e-33
LPL	XL_VLDL_FC_pct	0.39389	0.0338508	0.327544	0.460236	2.7e-31	4.54257e-31
LPL	VLDL_CE	-0.477814	0.0417114	-0.559567	-0.396061	2.21e-30	3.69322e-30
LPL	XS_VLDL_PL	-0.463831	0.0418801	-0.545914	-0.381747	1.65e-28	2.739e-28
LPL	M_LDL_PL_pct	0.519535	0.0474012	0.42663	0.61244	5.93e-28	9.77861e-28
LPL	L_LDL_PL_pct	0.403641	0.0368747	0.331368	0.475914	6.92e-28	1.13361e-27
LPL	L_LDL_FC	0.339777	0.0316727	0.2777	0.401854	7.54e-27	1.2271e-26
LPL	SFA	-0.386937	0.0372048	-0.459857	-0.314017	2.47e-25	3.9937e-25
LPL	LA_pct	0.389529	0.0375472	0.315938	0.463121	3.24e-25	5.2049e-25
LPL	Total_CE	0.320811	0.0312573	0.259548	0.382074	1.03e-24	1.64404e-24
LPL	M_VLDL_FC	-0.423845	0.0423297	-0.50681	-0.340881	1.34e-23	2.12522e-23
LPL	S_LDL_C_pct	0.296994	0.0302533	0.237699	0.356289	9.52e-23	1.5003e-22
LPL	S_HDL_P	0.276579	0.0290656	0.219611	0.333546	1.81e-21	2.83453e-21
LPL	S_VLDL_FC	-0.379608	0.0401756	-0.458351	-0.300866	3.43e-21	5.33794e-21
LPL	L_HDL_TG	-0.412192	0.0451869	-0.500757	-0.323627	7.38e-20	1.14138e-19
LPL	S_LDL_P	-0.359289	0.0396178	-0.436938	-0.281639	1.2e-19	1.84444e-19
LPL	LDL_FC	0.286766	0.0322684	0.223522	0.350011	6.28e-19	9.59337e-19
LPL	XS_VLDL_L	-0.367868	0.042144	-0.450469	-0.285267	2.57e-18	3.90201e-18
LPL	M_LDL_C_pct	0.353786	0.0408619	0.273699	0.433874	4.8e-18	7.24364e-18
LPL	IDL_L	0.285416	0.0332045	0.220336	0.350495	8.28e-18	1.242e-17
LPL	XS_VLDL_P	-0.337487	0.0412165	-0.41827	-0.256704	2.65e-16	3.9512e-16
LPL	L_VLDL_C_pct	0.267968	0.0333802	0.202544	0.333392	9.93e-16	1.47177e-15
LPL	S_LDL_CE	-0.278151	0.0359949	-0.3487	-0.207602	1.1e-14	1.62071e-14
LPL	Creatinine	-0.200166	0.026106	-0.251333	-0.148999	1.76e-14	2.57788e-14
LPL	Total_C	0.252052	0.032937	0.187497	0.316607	1.97e-14	2.8686e-14
LPL	M_LDL_CE	-0.261975	0.0344393	-0.329475	-0.194475	2.81e-14	4.06797e-14
LPL	Cholines	0.252374	0.0333163	0.187076	0.317673	3.59e-14	5.16711e-14
LPL	L_HDL_PL_pct	-0.267576	0.0357892	-0.337722	-0.197431	7.64e-14	1.09331e-13
LPL	M_LDL_P	-0.269649	0.0366277	-0.341438	-0.19786	1.81e-13	2.57537e-13
LPL	L_VLDL_FC_pct	-0.252332	0.0371215	-0.325089	-0.179576	1.06e-11	1.49966e-11
LPL	L_LDL_CE_pct	-0.259413	0.0387761	-0.335413	-0.183413	2.23e-11	3.13712e-11
LPL	S_HDL_FC	0.189766	0.0284435	0.134018	0.245514	2.53e-11	3.53916e-11
LPL	XXL_VLDL_FC_pct	0.224561	0.0336975	0.158515	0.290607	2.66e-11	3.70022e-11
LPL	L_VLDL_TG_pct	0.218412	0.0330246	0.153685	0.283139	3.75e-11	5.1875e-11
LPL	XS_VLDL_FC	-0.277992	0.0421858	-0.360675	-0.195309	4.41e-11	6.0668e-11
LPL	Omega_3	-0.219953	0.0339752	-0.286544	-0.153363	9.55e-11	1.30657e-10
LPL	S_LDL_FC	0.222758	0.0348828	0.154389	0.291127	1.7e-10	2.31311e-10
LPL	Phosphatidylc	0.225253	0.0367824	0.15316	0.297345	9.13e-10	1.23553e-09
LPL	LDL_P	-0.226465	0.0385121	-0.301948	-0.150983	4.09e-09	5.50492e-09
LPL	Omega_6_by_Omega_3	0.205434	0.0361202	0.134639	0.276228	1.29e-08	1.72694e-08
LPL	DHA	0.169204	0.0302295	0.109955	0.228453	2.18e-08	2.90278e-08
LPL	ApoB	-0.214148	0.038704	-0.290006	-0.138289	3.15e-08	4.17207e-08
LPL	M_LDL_L	-0.18765	0.0344195	-0.255111	-0.120189	4.98e-08	6.56095e-08
LPL	S_LDL_L	-0.193743	0.0365754	-0.265429	-0.122056	1.18e-07	1.54642e-07
LPL	L_LDL_PL	0.167946	0.0323712	0.1045	0.231393	2.12e-07	2.76377e-07
LPL	M_LDL_FC	0.168672	0.0329701	0.104052	0.233292	3.12e-07	4.04625e-07
LPL	IDL_PL	0.181193	0.0358379	0.110952	0.251434	4.28e-07	5.52187e-07
LPL	Phosphoglyc	0.174288	0.0345126	0.106645	0.241932	4.42e-07	5.67309e-07
LPL	S_HDL_PL	0.155573	0.0325733	0.0917308	0.219416	1.79e-06	2.28569e-06
LPL	S_HDL_L	0.137952	0.0289272	0.0812557	0.194648	1.85e-06	2.35026e-06
LPL	Clinical_LDL_C	0.158546	0.0334083	0.0930667	0.224025	2.08e-06	2.62904e-06
LPL	Total_PL	0.167075	0.0353019	0.0978842	0.236265	2.22e-06	2.79182e-06
LPL	XL_HDL_C_pct	0.165407	0.0362116	0.0944341	0.236381	4.93e-06	6.16869e-06
LPL	IDL_P	0.160289	0.0352209	0.0912574	0.229321	5.34e-06	6.6483e-06
LPL	L_LDL_C	0.152324	0.0337398	0.0861952	0.218453	6.34e-06	7.85403e-06
LPL	LA	-0.185145	0.0412835	-0.266059	-0.104231	7.3e-06	8.99851e-06
LPL	L_LDL_P	-0.169194	0.0387417	-0.245126	-0.0932611	1.26e-05	1.54552e-05
LPL	M_LDL_C	-0.148413	0.03404	-0.21513	-0.0816955	1.3e-05	1.58676e-05
LPL	PUFA	-0.146684	0.0363659	-0.21796	-0.0754081	5.49e-05	6.66834e-05
LPL	S_HDL_FC_pct	0.135907	0.0338047	0.0696506	0.202163	5.81e-05	7.02277e-05
LPL	S_LDL_C	-0.142527	0.0355582	-0.21222	-0.0728343	6.12e-05	7.36174e-05
LPL	XXL_VLDL_TG_pct	0.12386	0.0320833	0.0609775	0.186742	0.000113127	0.000135426
LPL	M_LDL_PL	-0.131037	0.0347418	-0.19913	-0.0629444	0.000162113	0.000193139
LPL	M_VLDL_C	-0.148262	0.040339	-0.227325	-0.0691994	0.000237466	0.000281567
LPL	Val	-0.102841	0.0282467	-0.158204	-0.0474788	0.000271764	0.000320707
LPL	Remnant_C	-0.13131	0.0395041	-0.208737	-0.0538834	0.000887495	0.00104239
LPL	Acetone	0.115192	0.0348942	0.0468008	0.183584	0.000962779	0.0011255
LPL	bOHbutyrate	-0.121254	0.0367536	-0.19329	-0.0492184	0.000969917	0.00112855
LPL	L_LDL_L	0.108099	0.0338124	0.0418278	0.17437	0.00138857	0.00160816
LPL	Total_L	-0.121762	0.0381353	-0.196506	-0.0470184	0.00140851	0.0016237
LPL	Acetate	0.0874359	0.029217	0.0301716	0.1447	0.00276577	0.00317363
LPL	S_HDL_PL_pct	0.13882	0.046739	0.0472133	0.230427	0.00297692	0.00338658
LPL	XXL_VLDL_C_pct	0.0980775	0.0330234	0.0333529	0.162802	0.00297856	0.00338658
LPL	Total_BCAA	-0.0831784	0.0281121	-0.138277	-0.0280798	0.00308823	0.00349531
LPL	Omega_6	-0.104372	0.037955	-0.178762	-0.0299813	0.00596166	0.00671699
LPL	XS_VLDL_CE	0.09296	0.0396745	0.0151994	0.170721	0.019126	0.0214522
LPL	L_LDL_CE	0.0802105	0.0344623	0.0126657	0.147755	0.0199393	0.0222641
LPL	Acetoacetate	-0.0643497	0.0312595	-0.125617	-0.00308221	0.039536	0.0439484
LPL	Total_FC	0.0748405	0.036836	0.00264324	0.147038	0.0421819	0.0466813
LPL	Leu	-0.0559288	0.0278689	-0.110551	-0.00130682	0.044765	0.0493207
LPL	Ile	-0.0568976	0.0285197	-0.112795	-0.00100002	0.0460398	0.0505018
LPL	Phe	-0.0593222	0.031259	-0.120589	0.00194429	0.0577271	0.063044
LPL	S_LDL_PL	-0.0720923	0.0383211	-0.1472	0.00301571	0.0599355	0.06517
LPL	Ala	-0.0529572	0.02876	-0.109326	0.00341134	0.0655703	0.070987
LPL	M_VLDL_CE	0.0679912	0.0375336	-0.00557334	0.141556	0.0700674	0.0755272
LPL	Glucose	-0.0607216	0.033862	-0.12709	0.0056467	0.0729397	0.0782844
LPL	Lactate	-0.0592485	0.0339572	-0.125803	0.00730647	0.0810202	0.0865838
LPL	Gln	-0.0456033	0.0290203	-0.102482	0.0112754	0.116083	0.123524
LPL	LDL_PL	0.0505852	0.0339866	-0.0160273	0.117198	0.136649	0.144789
LPL	LDL_CE	-0.0474897	0.0349791	-0.116047	0.0210681	0.174572	0.184188
LPL	Albumin	0.0391249	0.0288793	-0.0174774	0.0957273	0.175489	0.184374
LPL	LDL_C	0.0449366	0.034251	-0.0221941	0.112067	0.189527	0.198287
LPL	Citrate	-0.0358843	0.02842	-0.0915865	0.0198178	0.206717	0.214469
LPL	Tyr	-0.0424249	0.0335964	-0.108273	0.0234229	0.206669	0.214469
LPL	non_HDL_C	-0.0406069	0.0368708	-0.112872	0.0316585	0.270753	0.279741
LPL	Pyruvate	-0.0320985	0.0323652	-0.0955332	0.0313363	0.321316	0.33061
LPL	XS_VLDL_C	-0.0159597	0.0408182	-0.0959619	0.0640424	0.6958	0.712981
LPL	XXL_VLDL_CE_pct	0.00915841	0.0317771	-0.0531236	0.0714405	0.773188	0.789032
LPL	His	0.00615667	0.0290463	-0.0507731	0.0630864	0.832138	0.845724
LPL	Omega_3_pct	-0.0060271	0.0349151	-0.0744595	0.0624053	0.862949	0.872473
LPL	SFA_pct	0.00598253	0.0353117	-0.0632271	0.0751921	0.865466	0.872473
LPL	LDL_L	-0.00431844	0.0345713	-0.072077	0.0634401	0.900592	0.904223
LPL	Gly	-0.00172181	0.0278861	-0.0563776	0.052934	0.950767	0.950767
