# Supplementary material for: Characterising metabolomic signatures of lipid-modifying therapies through drug target mendelian randomisation
Source: PLoS Biol. 2022 Feb 25;20(2):e3001547. doi: 10.1371/journal.pbio.3001547 (PMC8906647; doi:10.1371/journal.pbio.3001547)
Supplement: S15 Table — (XLSX) [file pbio.3001547.s015.xlsx]

## Sheet: Table S15 - GlycA
S15 Table: Mendelian randomization estimates of drug targets on glycoprotein acetyls
SE = standard error, LCI = lower confidence interval, UCI = upper confidence interval, P = p-value, FDR = false discovery rate
Drug target scores are oriented to be LDL cholesterol lowering (for HMGCR, PCSK9 & NPC1L1), triglyceride lowering (for ANGPTL3, ANGPTL4, APOC3 & LPL) and HDL cholesterol increasing (for CETP)
Gene	Outcome	Beta	SE	LCI	UCI	P
ANGPTL3	GlycA	-0.364163	0.0937108	-0.547833	-0.180493	0.000101897
ANGPTL4	GlycA	-0.436626	0.0690914	-0.572043	-0.30121	2.62e-10
APOC3	GlycA	-0.419441	0.0232473	-0.465005	-0.373877	9.02e-73
CETP	GlycA	-0.050338	0.0199988	-0.089535	-0.011141	0.0118343
HMGCR	GlycA	-0.126804	0.0671927	-0.258499	0.00489185	0.0591387
LPL	GlycA	-0.42736	0.0287148	-0.48364	-0.37108	4.25e-50
NPC1L1	GlycA	-8.23e-05	0.133325	-0.261394	0.261229	0.999507
PCSK9	GlycA	0.0121028	0.0371071	-0.0606259	0.0848314	0.744305
